# Supplementary material for: Evidence for Divergence of the Genus ‘Solwaraspora’ Within the Bacterial Family Micromonosporaceae
Source: Microorganisms. 2025 Jul 4;13(7):1576. doi: 10.3390/microorganisms13071576 (PMC12299039; doi:10.3390/microorganisms13071576)
Supplement: Supplementary file 1 [file microorganisms-13-01576-s001.zip]

Archive with 6 entries (6 files):
- fastANI ANI Values.xlsx
- fastANI Type Strains.xlsx
- Genome Ascension Numbers.xlsx
- GTDB Summary SI.xlsx
- GToTree Summary.xlsx
- Supplementary Materials (1).pdf
