# Supplementary material for: Evidence for Divergence of the Genus ‘Solwaraspora’ Within the Bacterial Family Micromonosporaceae
Source: Microorganisms. 2025 Jul 4;13(7):1576. doi: 10.3390/microorganisms13071576 (PMC12299039; doi:10.3390/microorganisms13071576)
Supplement: Supplementary file 1 [file microorganisms-13-01576-s001.zip › fastANI ANI Values.xlsx]

## Sheet: fastANI_all_vs_all_output
Query Genome:	Reference Genome:	ANI Value:	Count of Bidirectional Fragment Mappings:	Total Query Fragments:
WMMD1219	WMMD1219	100	2297	2300
WMMD1219	WMMD1274	98.426	2140	2300
WMMD1219	WMMA2032	90.2264	1661	2300
WMMD1219	WMMA1996	90.0829	1687	2300
WMMD1219	WMMD754	90.0332	1701	2300
WMMD1219	WMMD735	84.9794	1443	2300
WMMD1219	WMMD730	84.8971	1474	2300
WMMD1219	WMMD737	84.825	1489	2300
WMMD1219	WMMD723	84.8198	1448	2300
WMMD1219	WMMD734	84.7688	1462	2300
WMMD1219	WMMD708	84.7545	1451	2300
WMMD1219	WMMD558	84.4409	1378	2300
WMMD1219	WMMD812	84.3082	1473	2300
WMMD1219	WMMD729	84.1941	1449	2300
WMMD1219	WMMD736	84.083	1404	2300
WMMD1219	WMMA2121	83.3493	1356	2300
WMMD1219	WMMA1923	83.3396	1256	2300
WMMD1219	WMMA2044	83.324	1318	2300
WMMD1219	WMMA1827	83.2785	1350	2300
WMMD1219	WMMD703	83.1804	1289	2300
WMMD1219	WMMB782	81.2173	1291	2300
WMMD1219	WMMB334	81.0715	1205	2300
WMMD1219	WMMC1484	80.7813	1218	2300
WMMD1219	WMMA2101	80.2287	1062	2300
WMMD1219	WMMB762	80.1982	1074	2300
WMMD1219	WMMA2080	80.1695	978	2300
WMMD1219	WMMA2065	80.1026	1002	2300
WMMD1219	WMMB335	79.5254	1020	2300
WMMB782	WMMB782	100	2791	2836
WMMB782	WMMB334	87.6206	1910	2836
WMMB782	WMMC1484	87.4346	1907	2836
WMMB782	WMMD735	81.4344	1304	2836
WMMB782	WMMD734	81.3925	1303	2836
WMMB782	WMMD812	81.3705	1309	2836
WMMB782	WMMA2032	81.2941	1303	2836
WMMB782	WMMD737	81.294	1328	2836
WMMB782	WMMD730	81.2745	1341	2836
WMMB782	WMMD723	81.2351	1357	2836
WMMB782	WMMD708	81.2298	1337	2836
WMMB782	WMMA1996	81.2114	1286	2836
WMMB782	WMMA1923	81.1421	1203	2836
WMMB782	WMMD1219	81.1008	1282	2836
WMMB782	WMMD754	81.0766	1342	2836
WMMB782	WMMD558	81.0277	1235	2836
WMMB782	WMMD729	81.0266	1279	2836
WMMB782	WMMD1274	80.982	1310	2836
WMMB782	WMMA2044	80.9799	1205	2836
WMMB782	WMMD703	80.9733	1196	2836
WMMB782	WMMA2121	80.9449	1255	2836
WMMB782	WMMA1827	80.92	1264	2836
WMMB782	WMMD736	80.886	1293	2836
WMMB782	WMMB762	80.1356	1198	2836
WMMB782	WMMA2101	80.045	1162	2836
WMMB782	WMMA2065	79.9878	1105	2836
WMMB782	WMMA2080	79.9127	1114	2836
WMMB782	WMMB335	79.3767	1129	2836
WMMA2080	WMMA2080	100	2178	2187
WMMA2080	WMMA2065	99.1955	2043	2187
WMMA2080	WMMB762	94.6276	1834	2187
WMMA2080	WMMA2101	87.8213	1717	2187
WMMA2080	WMMB335	84.7946	1574	2187
WMMA2080	WMMD708	80.5405	1091	2187
WMMA2080	WMMD730	80.5107	1097	2187
WMMA2080	WMMD723	80.4687	1097	2187
WMMA2080	WMMD734	80.4621	1093	2187
WMMA2080	WMMD735	80.3827	1131	2187
WMMA2080	WMMA1923	80.3754	995	2187
WMMA2080	WMMD1219	80.2727	989	2187
WMMA2080	WMMB334	80.2401	1085	2187
WMMA2080	WMMA1996	80.1985	1022	2187
WMMA2080	WMMA2032	80.1844	1022	2187
WMMA2080	WMMD737	80.153	1039	2187
WMMA2080	WMMD1274	80.1506	1020	2187
WMMA2080	WMMA2044	80.135	976	2187
WMMA2080	WMMD729	80.1023	973	2187
WMMA2080	WMMC1484	80.1017	1064	2187
WMMA2080	WMMD558	80.0961	949	2187
WMMA2080	WMMB782	80.0796	1094	2187
WMMA2080	WMMA2121	80.0719	1005	2187
WMMA2080	WMMD812	80.0427	967	2187
WMMA2080	WMMD754	80.0379	1054	2187
WMMA2080	WMMA1827	79.9814	1008	2187
WMMA2080	WMMD736	79.9451	963	2187
WMMA2080	WMMD703	79.9398	959	2187
WMMD708	WMMD708	100	2283	2289
WMMD708	WMMD723	96.1695	2034	2289
WMMD708	WMMD730	96.1345	2062	2289
WMMD708	WMMD735	96.1294	2036	2289
WMMD708	WMMD734	95.2958	2024	2289
WMMD708	WMMA1996	85.0528	1421	2289
WMMD708	WMMA2032	84.9496	1445	2289
WMMD708	WMMD754	84.8184	1430	2289
WMMD708	WMMD1219	84.7793	1437	2289
WMMD708	WMMD1274	84.7398	1459	2289
WMMD708	WMMD737	84.5526	1464	2289
WMMD708	WMMA1923	84.4119	1363	2289
WMMD708	WMMD729	84.2998	1444	2289
WMMD708	WMMD812	84.1625	1366	2289
WMMD708	WMMD736	84.045	1420	2289
WMMD708	WMMD558	83.7865	1304	2289
WMMD708	WMMA2044	83.4322	1325	2289
WMMD708	WMMA2121	83.3609	1351	2289
WMMD708	WMMA1827	83.3146	1359	2289
WMMD708	WMMD703	83.1328	1328	2289
WMMD708	WMMB782	81.3822	1319	2289
WMMD708	WMMB334	81.0107	1227	2289
WMMD708	WMMA2101	80.7575	1160	2289
WMMD708	WMMC1484	80.7212	1254	2289
WMMD708	WMMA2080	80.6465	1048	2289
WMMD708	WMMA2065	80.5985	1066	2289
WMMD708	WMMB762	80.5658	1180	2289
WMMD708	WMMB335	79.8269	1079	2289
WMMC1484	WMMC1484	100	2650	2654
WMMC1484	WMMB334	95.0359	2210	2654
WMMC1484	WMMB782	87.4765	1923	2654
WMMC1484	WMMD737	81.0805	1265	2654
WMMC1484	WMMD812	81.0572	1266	2654
WMMC1484	WMMA2032	80.9194	1221	2654
WMMC1484	WMMD735	80.8121	1231	2654
WMMC1484	WMMD708	80.8086	1231	2654
WMMC1484	WMMD754	80.8009	1281	2654
WMMC1484	WMMA1996	80.7565	1251	2654
WMMC1484	WMMD734	80.743	1258	2654
WMMC1484	WMMD723	80.715	1258	2654
WMMC1484	WMMD1219	80.7088	1220	2654
WMMC1484	WMMA1923	80.7012	1153	2654
WMMC1484	WMMA2044	80.6737	1147	2654
WMMC1484	WMMA1827	80.672	1233	2654
WMMC1484	WMMD1274	80.6463	1245	2654
WMMC1484	WMMD558	80.6225	1206	2654
WMMC1484	WMMA2121	80.6051	1206	2654
WMMC1484	WMMD730	80.5855	1287	2654
WMMC1484	WMMD729	80.5452	1193	2654
WMMC1484	WMMD736	80.382	1201	2654
WMMC1484	WMMD703	80.379	1161	2654
WMMC1484	WMMB762	80.1094	1150	2654
WMMC1484	WMMA2080	80.0639	1065	2654
WMMC1484	WMMA2065	79.9642	1088	2654
WMMC1484	WMMA2101	79.9387	1152	2654
WMMC1484	WMMB335	79.527	1151	2654
WMMD703	WMMD703	100	2155	2169
WMMD703	WMMA2044	92.5474	1730	2169
WMMD703	WMMA2121	92.3901	1753	2169
WMMD703	WMMA1827	92.3669	1765	2169
WMMD703	WMMD737	84.1401	1375	2169
WMMD703	WMMD558	83.711	1293	2169
WMMD703	WMMD812	83.4175	1324	2169
WMMD703	WMMA2032	83.273	1299	2169
WMMD703	WMMA1996	83.2619	1295	2169
WMMD703	WMMD729	83.2443	1317	2169
WMMD703	WMMD754	83.2428	1304	2169
WMMD703	WMMD1219	83.2118	1290	2169
WMMD703	WMMD723	83.1989	1326	2169
WMMD703	WMMD1274	83.1938	1322	2169
WMMD703	WMMD735	83.1823	1346	2169
WMMD703	WMMD708	83.172	1310	2169
WMMD703	WMMD734	83.1516	1306	2169
WMMD703	WMMD730	83.1265	1332	2169
WMMD703	WMMD736	83.0737	1333	2169
WMMD703	WMMA1923	83.0352	1239	2169
WMMD703	WMMB782	81.2322	1164	2169
WMMD703	WMMB334	80.7472	1146	2169
WMMD703	WMMC1484	80.6023	1130	2169
WMMD703	WMMB762	80.183	1048	2169
WMMD703	WMMA2101	80.1101	1033	2169
WMMD703	WMMA2080	80.0124	956	2169
WMMD703	WMMA2065	79.9758	935	2169
WMMD703	WMMB335	79.426	933	2169
WMMA2032	WMMA2032	100	2159	2161
WMMA2032	WMMD754	99.4006	2098	2161
WMMA2032	WMMA1996	97.8358	2004	2161
WMMA2032	WMMD1219	90.1742	1683	2161
WMMA2032	WMMD1274	90.0938	1690	2161
WMMA2032	WMMD737	85.1302	1525	2161
WMMA2032	WMMD730	85.0764	1441	2161
WMMA2032	WMMD734	85.0151	1433	2161
WMMA2032	WMMD735	85.0136	1431	2161
WMMA2032	WMMD723	84.9397	1460	2161
WMMA2032	WMMD708	84.9283	1430	2161
WMMA2032	WMMD558	84.6145	1411	2161
WMMA2032	WMMD812	84.6086	1483	2161
WMMA2032	WMMD729	84.4081	1479	2161
WMMA2032	WMMD736	84.1226	1445	2161
WMMA2032	WMMA1923	83.5962	1265	2161
WMMA2032	WMMA2044	83.513	1300	2161
WMMA2032	WMMA2121	83.4108	1341	2161
WMMA2032	WMMD703	83.2967	1304	2161
WMMA2032	WMMA1827	83.2849	1348	2161
WMMA2032	WMMB334	81.3222	1206	2161
WMMA2032	WMMB782	81.1819	1323	2161
WMMA2032	WMMC1484	80.9973	1221	2161
WMMA2032	WMMB762	80.3008	1054	2161
WMMA2032	WMMA2065	80.2192	1007	2161
WMMA2032	WMMA2080	80.2124	1018	2161
WMMA2032	WMMA2101	80.1999	1080	2161
WMMA2032	WMMB335	79.6207	1021	2161
WMMD735	WMMD735	100	2510	2520
WMMD735	WMMD723	99.4203	2367	2520
WMMD735	WMMD730	96.9645	2231	2520
WMMD735	WMMD708	96.1057	2051	2520
WMMD735	WMMD734	95.0739	2003	2520
WMMD735	WMMA2032	84.9207	1461	2520
WMMD735	WMMA1996	84.8641	1460	2520
WMMD735	WMMD754	84.7569	1466	2520
WMMD735	WMMD1274	84.6593	1514	2520
WMMD735	WMMD737	84.6257	1519	2520
WMMD735	WMMD1219	84.6237	1479	2520
WMMD735	WMMA1923	84.298	1422	2520
WMMD735	WMMD812	84.2893	1368	2520
WMMD735	WMMD729	84.2339	1461	2520
WMMD735	WMMD736	83.9749	1447	2520
WMMD735	WMMD558	83.8347	1311	2520
WMMD735	WMMA2044	83.3053	1344	2520
WMMD735	WMMA1827	83.1457	1389	2520
WMMD735	WMMA2121	83.1152	1410	2520
WMMD735	WMMD703	83.0759	1359	2520
WMMD735	WMMB782	81.3127	1343	2520
WMMD735	WMMB334	81.0312	1241	2520
WMMD735	WMMC1484	80.8134	1233	2520
WMMD735	WMMA2101	80.5585	1194	2520
WMMD735	WMMB762	80.5188	1186	2520
WMMD735	WMMA2065	80.4842	1099	2520
WMMD735	WMMA2080	80.4296	1104	2520
WMMD735	WMMB335	79.6065	1108	2520
WMMA1996	WMMA1996	100	2134	2143
WMMA1996	WMMA2032	97.914	1983	2143
WMMA1996	WMMD754	97.8627	2000	2143
WMMA1996	WMMD1219	90.1825	1686	2143
WMMA1996	WMMD1274	90.1812	1692	2143
WMMA1996	WMMD737	85.3146	1515	2143
WMMA1996	WMMD708	85.1032	1421	2143
WMMA1996	WMMD735	85.0211	1449	2143
WMMA1996	WMMD730	85.0153	1450	2143
WMMA1996	WMMD734	85.0103	1444	2143
WMMA1996	WMMD723	84.8168	1474	2143
WMMA1996	WMMD812	84.7169	1468	2143
WMMA1996	WMMD558	84.5855	1403	2143
WMMA1996	WMMD729	84.4512	1471	2143
WMMA1996	WMMD736	84.323	1426	2143
WMMA1996	WMMA1923	83.6502	1268	2143
WMMA1996	WMMA2121	83.4634	1320	2143
WMMA1996	WMMA2044	83.4058	1302	2143
WMMA1996	WMMD703	83.2911	1299	2143
WMMA1996	WMMA1827	83.2737	1346	2143
WMMA1996	WMMB782	81.3195	1305	2143
WMMA1996	WMMB334	81.2768	1204	2143
WMMA1996	WMMC1484	81.0522	1213	2143
WMMA1996	WMMA2101	80.2284	1065	2143
WMMA1996	WMMB762	80.2276	1064	2143
WMMA1996	WMMA2080	80.1842	1013	2143
WMMA1996	WMMA2065	80.155	1010	2143
WMMA1996	WMMB335	79.5857	1022	2143
WMMA1923	WMMA1923	100	2151	2168
WMMA1923	WMMD730	84.3243	1377	2168
WMMA1923	WMMD708	84.2769	1374	2168
WMMA1923	WMMD734	84.2742	1387	2168
WMMA1923	WMMD735	84.2721	1402	2168
WMMA1923	WMMD723	84.2695	1417	2168
WMMA1923	WMMD737	84.0428	1313	2168
WMMA1923	WMMA2032	83.6719	1261	2168
WMMA1923	WMMD812	83.599	1228	2168
WMMA1923	WMMA1996	83.5961	1273	2168
WMMA1923	WMMD754	83.4778	1286	2168
WMMA1923	WMMD729	83.3931	1266	2168
WMMA1923	WMMD1274	83.2122	1306	2168
WMMA1923	WMMA1827	83.1715	1261	2168
WMMA1923	WMMD1219	83.171	1272	2168
WMMA1923	WMMD558	83.1681	1197	2168
WMMA1923	WMMA2121	83.1556	1269	2168
WMMA1923	WMMD703	83.0426	1236	2168
WMMA1923	WMMA2044	83.0298	1255	2168
WMMA1923	WMMD736	82.9452	1293	2168
WMMA1923	WMMB782	81.3004	1195	2168
WMMA1923	WMMB334	81.0942	1147	2168
WMMA1923	WMMC1484	80.8667	1145	2168
WMMA1923	WMMA2101	80.6043	1078	2168
WMMA1923	WMMB762	80.4665	1106	2168
WMMA1923	WMMA2080	80.4579	1005	2168
WMMA1923	WMMA2065	80.3884	1028	2168
WMMA1923	WMMB335	79.7091	1009	2168
WMMD1274	WMMD1274	100	2522	2535
WMMD1274	WMMD1219	98.4351	2136	2535
WMMD1274	WMMA2032	90.1413	1697	2535
WMMD1274	WMMA1996	90.1021	1691	2535
WMMD1274	WMMD754	89.9477	1723	2535
WMMD1274	WMMD737	84.853	1516	2535
WMMD1274	WMMD735	84.7888	1488	2535
WMMD1274	WMMD708	84.745	1467	2535
WMMD1274	WMMD730	84.7412	1505	2535
WMMD1274	WMMD734	84.68	1495	2535
WMMD1274	WMMD723	84.6713	1507	2535
WMMD1274	WMMD812	84.4081	1465	2535
WMMD1274	WMMD558	84.2139	1423	2535
WMMD1274	WMMD729	84.2036	1472	2535
WMMD1274	WMMD736	84.0446	1426	2535
WMMD1274	WMMA2044	83.3469	1337	2535
WMMD1274	WMMA1923	83.3326	1274	2535
WMMD1274	WMMA2121	83.2719	1380	2535
WMMD1274	WMMA1827	83.1804	1386	2535
WMMD1274	WMMD703	83.1457	1321	2535
WMMD1274	WMMB782	81.2016	1313	2535
WMMD1274	WMMB334	80.9709	1221	2535
WMMD1274	WMMC1484	80.7524	1240	2535
WMMD1274	WMMA2101	80.2066	1087	2535
WMMD1274	WMMB762	80.1645	1099	2535
WMMD1274	WMMA2065	80.1292	1015	2535
WMMD1274	WMMA2080	80.1001	1012	2535
WMMD1274	WMMB335	79.5075	1019	2535
WMMD754	WMMD754	100	2226	2229
WMMD754	WMMA2032	99.3747	2101	2229
WMMD754	WMMA1996	97.879	1993	2229
WMMD754	WMMD1219	90.0905	1695	2229
WMMD754	WMMD1274	90.0443	1691	2229
WMMD754	WMMD737	85.0539	1546	2229
WMMD754	WMMD708	85.0173	1439	2229
WMMD754	WMMD730	84.9872	1477	2229
WMMD754	WMMD734	84.9268	1454	2229
WMMD754	WMMD735	84.8437	1461	2229
WMMD754	WMMD723	84.8326	1473	2229
WMMD754	WMMD812	84.6877	1455	2229
WMMD754	WMMD558	84.4143	1446	2229
WMMD754	WMMD729	84.3552	1475	2229
WMMD754	WMMD736	84.2351	1442	2229
WMMD754	WMMA1923	83.555	1270	2229
WMMD754	WMMA2121	83.406	1342	2229
WMMD754	WMMA2044	83.3526	1316	2229
WMMD754	WMMA1827	83.3151	1372	2229
WMMD754	WMMD703	83.2655	1304	2229
WMMD754	WMMB334	81.3362	1210	2229
WMMD754	WMMB782	81.2853	1317	2229
WMMD754	WMMC1484	80.9786	1247	2229
WMMD754	WMMA2101	80.398	1060	2229
WMMD754	WMMA2080	80.2315	1007	2229
WMMD754	WMMA2065	80.1379	1007	2229
WMMD754	WMMB762	80.1027	1081	2229
WMMD754	WMMB335	79.4445	1046	2229
WMMD737	WMMD737	100	2568	2583
WMMD737	WMMD558	85.6383	1501	2583
WMMD737	WMMD812	85.5593	1516	2583
WMMD737	WMMA1996	85.1341	1535	2583
WMMD737	WMMA2032	85.0785	1541	2583
WMMD737	WMMD754	84.9303	1564	2583
WMMD737	WMMD729	84.8205	1466	2583
WMMD737	WMMD1274	84.7227	1523	2583
WMMD737	WMMD1219	84.673	1515	2583
WMMD737	WMMD708	84.6205	1454	2583
WMMD737	WMMD736	84.6093	1456	2583
WMMD737	WMMD735	84.5976	1492	2583
WMMD737	WMMD723	84.5267	1498	2583
WMMD737	WMMD734	84.4992	1472	2583
WMMD737	WMMD730	84.4825	1499	2583
WMMD737	WMMA2044	84.1104	1371	2583
WMMD737	WMMD703	83.9958	1379	2583
WMMD737	WMMA2121	83.9941	1405	2583
WMMD737	WMMA1827	83.881	1441	2583
WMMD737	WMMA1923	83.8723	1338	2583
WMMD737	WMMB334	81.2838	1281	2583
WMMD737	WMMB782	81.2769	1341	2583
WMMD737	WMMC1484	80.9193	1299	2583
WMMD737	WMMA2101	80.0967	1100	2583
WMMD737	WMMB762	80.0854	1113	2583
WMMD737	WMMA2080	80.0686	1035	2583
WMMD737	WMMA2065	79.9829	1050	2583
WMMD737	WMMB335	79.4344	1062	2583
WMMA1827	WMMA1827	100	2446	2480
WMMA1827	WMMA2121	99.0579	2083	2480
WMMA1827	WMMA2044	95.8721	1876	2480
WMMA1827	WMMD703	92.4189	1770	2480
WMMA1827	WMMD737	84.0893	1423	2480
WMMA1827	WMMD558	83.5971	1336	2480
WMMA1827	WMMD812	83.5233	1357	2480
WMMA1827	WMMA2032	83.4643	1327	2480
WMMA1827	WMMA1996	83.33	1339	2480
WMMA1827	WMMD754	83.3104	1359	2480
WMMA1827	WMMD1219	83.2917	1341	2480
WMMA1827	WMMD729	83.2905	1365	2480
WMMA1827	WMMD1274	83.2788	1362	2480
WMMA1827	WMMD708	83.2512	1348	2480
WMMA1827	WMMD734	83.2372	1349	2480
WMMA1827	WMMD730	83.2183	1386	2480
WMMA1827	WMMD735	83.1732	1378	2480
WMMA1827	WMMA1923	83.154	1281	2480
WMMA1827	WMMD723	83.143	1394	2480
WMMA1827	WMMD736	83.0068	1363	2480
WMMA1827	WMMB782	81.173	1240	2480
WMMA1827	WMMB334	80.8165	1237	2480
WMMA1827	WMMC1484	80.7437	1218	2480
WMMA1827	WMMA2101	80.2781	1065	2480
WMMA1827	WMMB762	80.2086	1119	2480
WMMA1827	WMMA2080	80.006	1025	2480
WMMA1827	WMMA2065	79.9699	1031	2480
WMMA1827	WMMB335	79.341	1040	2480
WMMD736	WMMD736	100	2438	2443
WMMD736	WMMD729	93.936	1947	2443
WMMD736	WMMD812	84.817	1506	2443
WMMD736	WMMD737	84.5602	1462	2443
WMMD736	WMMA2032	84.1929	1440	2443
WMMD736	WMMA1996	84.1501	1439	2443
WMMD736	WMMD754	84.0697	1449	2443
WMMD736	WMMD723	83.971	1475	2443
WMMD736	WMMD708	83.9382	1447	2443
WMMD736	WMMD730	83.9333	1477	2443
WMMD736	WMMD735	83.9186	1474	2443
WMMD736	WMMD734	83.8947	1458	2443
WMMD736	WMMD1219	83.8715	1440	2443
WMMD736	WMMD558	83.8708	1377	2443
WMMD736	WMMD1274	83.7825	1463	2443
WMMD736	WMMD703	83.1012	1328	2443
WMMD736	WMMA1923	83.0245	1277	2443
WMMD736	WMMA2044	83.0193	1344	2443
WMMD736	WMMA2121	82.9979	1359	2443
WMMD736	WMMA1827	82.9104	1362	2443
WMMD736	WMMB782	80.9281	1274	2443
WMMD736	WMMB334	80.5942	1195	2443
WMMD736	WMMC1484	80.503	1195	2443
WMMD736	WMMA2101	79.9448	1018	2443
WMMD736	WMMA2080	79.8785	956	2443
WMMD736	WMMA2065	79.8442	960	2443
WMMD736	WMMB762	79.822	1035	2443
WMMD736	WMMB335	79.2949	955	2443
WMMD729	WMMD729	100	2258	2261
WMMD729	WMMD736	94.0051	1957	2261
WMMD729	WMMD812	84.9991	1525	2261
WMMD729	WMMD737	84.7209	1474	2261
WMMD729	WMMA1996	84.5233	1457	2261
WMMD729	WMMA2032	84.4881	1458	2261
WMMD729	WMMD730	84.3536	1437	2261
WMMD729	WMMD754	84.3531	1468	2261
WMMD729	WMMD708	84.3226	1432	2261
WMMD729	WMMD735	84.2306	1446	2261
WMMD729	WMMD723	84.1893	1450	2261
WMMD729	WMMD1219	84.1835	1438	2261
WMMD729	WMMD734	84.1762	1445	2261
WMMD729	WMMD1274	84.0929	1439	2261
WMMD729	WMMD558	84.0765	1391	2261
WMMD729	WMMA1827	83.3264	1346	2261
WMMD729	WMMA1923	83.3173	1256	2261
WMMD729	WMMA2121	83.3085	1363	2261
WMMD729	WMMA2044	83.2926	1331	2261
WMMD729	WMMD703	83.1467	1330	2261
WMMD729	WMMB782	81.0559	1280	2261
WMMD729	WMMB334	80.6608	1204	2261
WMMD729	WMMC1484	80.6394	1194	2261
WMMD729	WMMB762	80.1105	1019	2261
WMMD729	WMMA2065	80.0061	958	2261
WMMD729	WMMA2101	79.9648	1043	2261
WMMD729	WMMA2080	79.9633	984	2261
WMMD729	WMMB335	79.2551	978	2261
WMMA2044	WMMA2044	100	2086	2094
WMMA2044	WMMA2121	95.9323	1862	2094
WMMA2044	WMMA1827	95.8891	1874	2094
WMMA2044	WMMD703	92.6259	1704	2094
WMMA2044	WMMD737	84.1984	1364	2094
WMMA2044	WMMD558	83.7547	1315	2094
WMMA2044	WMMD812	83.7467	1308	2094
WMMA2044	WMMD1274	83.5701	1292	2094
WMMA2044	WMMD723	83.4941	1326	2094
WMMA2044	WMMD730	83.4623	1326	2094
WMMA2044	WMMD708	83.45	1314	2094
WMMA2044	WMMD1219	83.4431	1294	2094
WMMA2044	WMMA2032	83.4357	1316	2094
WMMA2044	WMMA1996	83.4262	1305	2094
WMMA2044	WMMD734	83.3876	1298	2094
WMMA2044	WMMD735	83.3629	1341	2094
WMMA2044	WMMD754	83.3424	1336	2094
WMMA2044	WMMD729	83.3173	1327	2094
WMMA2044	WMMA1923	83.1578	1238	2094
WMMA2044	WMMD736	83.0691	1315	2094
WMMA2044	WMMB782	81.0571	1196	2094
WMMA2044	WMMB334	80.9118	1153	2094
WMMA2044	WMMC1484	80.8153	1130	2094
WMMA2044	WMMA2101	80.3023	1014	2094
WMMA2044	WMMA2080	80.1697	960	2094
WMMA2044	WMMA2065	80.1446	951	2094
WMMA2044	WMMB762	80.133	1071	2094
WMMA2044	WMMB335	79.5432	978	2094
WMMD723	WMMD723	100	2471	2489
WMMD723	WMMD735	99.3972	2376	2489
WMMD723	WMMD730	96.9608	2239	2489
WMMD723	WMMD708	96.103	2040	2489
WMMD723	WMMD734	95.1067	1997	2489
WMMD723	WMMA1996	84.9496	1442	2489
WMMD723	WMMA2032	84.8499	1450	2489
WMMD723	WMMD1274	84.7678	1487	2489
WMMD723	WMMD754	84.6187	1496	2489
WMMD723	WMMD1219	84.5579	1485	2489
WMMD723	WMMD737	84.5207	1487	2489
WMMD723	WMMA1923	84.2738	1408	2489
WMMD723	WMMD729	84.2314	1451	2489
WMMD723	WMMD812	84.1266	1394	2489
WMMD723	WMMD736	83.9496	1450	2489
WMMD723	WMMD558	83.7549	1325	2489
WMMD723	WMMA2044	83.413	1337	2489
WMMD723	WMMA2121	83.285	1390	2489
WMMD723	WMMA1827	83.2271	1385	2489
WMMD723	WMMD703	83.1735	1330	2489
WMMD723	WMMB782	81.3168	1341	2489
WMMD723	WMMB334	80.9167	1262	2489
WMMD723	WMMC1484	80.638	1286	2489
WMMD723	WMMA2101	80.5884	1180	2489
WMMD723	WMMB762	80.5035	1193	2489
WMMD723	WMMA2065	80.4798	1103	2489
WMMD723	WMMA2080	80.4749	1109	2489
WMMD723	WMMB335	79.6184	1106	2489
WMMD812	WMMD812	100	2375	2378
WMMD812	WMMD737	85.5905	1494	2378
WMMD812	WMMD558	84.9948	1500	2378
WMMD812	WMMD729	84.9733	1534	2378
WMMD812	WMMD736	84.7865	1510	2378
WMMD812	WMMA2032	84.6499	1485	2378
WMMD812	WMMA1996	84.6483	1466	2378
WMMD812	WMMD754	84.4352	1510	2378
WMMD812	WMMD1219	84.3568	1442	2378
WMMD812	WMMD1274	84.2618	1480	2378
WMMD812	WMMD735	84.2182	1387	2378
WMMD812	WMMD734	84.1758	1368	2378
WMMD812	WMMD708	84.1586	1367	2378
WMMD812	WMMD730	84.143	1388	2378
WMMD812	WMMD723	84.0891	1395	2378
WMMD812	WMMA1827	83.4883	1356	2378
WMMD812	WMMA2044	83.4841	1330	2378
WMMD812	WMMA1923	83.4112	1256	2378
WMMD812	WMMD703	83.4028	1318	2378
WMMD812	WMMA2121	83.3756	1376	2378
WMMD812	WMMB782	81.3768	1316	2378
WMMD812	WMMB334	81.3114	1256	2378
WMMD812	WMMC1484	81.2372	1246	2378
WMMD812	WMMA2101	80.1365	1024	2378
WMMD812	WMMB762	80.0298	1032	2378
WMMD812	WMMA2065	79.9143	979	2378
WMMD812	WMMA2080	79.9027	970	2378
WMMD812	WMMB335	79.3224	1003	2378
WMMD730	WMMD730	100	2534	2541
WMMD730	WMMD735	96.9259	2229	2541
WMMD730	WMMD723	96.893	2242	2541
WMMD730	WMMD708	96.0445	2084	2541
WMMD730	WMMD734	95.1698	2046	2541
WMMD730	WMMA1996	84.9449	1442	2541
WMMD730	WMMA2032	84.9431	1447	2541
WMMD730	WMMD754	84.7674	1487	2541
WMMD730	WMMD1274	84.7618	1499	2541
WMMD730	WMMD1219	84.7357	1484	2541
WMMD730	WMMD737	84.3308	1522	2541
WMMD730	WMMA1923	84.2838	1404	2541
WMMD730	WMMD729	84.2614	1465	2541
WMMD730	WMMD812	84.1579	1376	2541
WMMD730	WMMD736	83.9777	1453	2541
WMMD730	WMMD558	83.8018	1325	2541
WMMD730	WMMA2121	83.3272	1362	2541
WMMD730	WMMA2044	83.3111	1340	2541
WMMD730	WMMA1827	83.2667	1370	2541
WMMD730	WMMD703	83.0942	1351	2541
WMMD730	WMMB782	81.372	1333	2541
WMMD730	WMMB334	81.024	1240	2541
WMMD730	WMMC1484	80.674	1284	2541
WMMD730	WMMA2101	80.6644	1173	2541
WMMD730	WMMB762	80.5114	1189	2541
WMMD730	WMMA2080	80.4305	1104	2541
WMMD730	WMMA2065	80.3401	1109	2541
WMMD730	WMMB335	79.6241	1126	2541
WMMD558	WMMD558	100	2134	2141
WMMD558	WMMD737	85.8754	1460	2141
WMMD558	WMMD812	85.0812	1470	2141
WMMD558	WMMA2032	84.706	1412	2141
WMMD558	WMMA1996	84.5778	1392	2141
WMMD558	WMMD754	84.5248	1434	2141
WMMD558	WMMD1219	84.3973	1362	2141
WMMD558	WMMD729	84.2329	1367	2141
WMMD558	WMMD1274	84.2109	1397	2141
WMMD558	WMMD736	84.0112	1352	2141
WMMD558	WMMD730	83.9599	1316	2141
WMMD558	WMMD735	83.9511	1326	2141
WMMD558	WMMD723	83.8717	1319	2141
WMMD558	WMMD708	83.866	1324	2141
WMMD558	WMMA2044	83.8282	1308	2141
WMMD558	WMMD734	83.7418	1316	2141
WMMD558	WMMD703	83.688	1296	2141
WMMD558	WMMA2121	83.6864	1343	2141
WMMD558	WMMA1827	83.5818	1353	2141
WMMD558	WMMA1923	83.2871	1197	2141
WMMD558	WMMB782	81.2836	1212	2141
WMMD558	WMMB334	80.9588	1193	2141
WMMD558	WMMC1484	80.873	1162	2141
WMMD558	WMMA2101	80.1685	1016	2141
WMMD558	WMMA2080	80.1665	948	2141
WMMD558	WMMB762	80.0987	1007	2141
WMMD558	WMMA2065	80.071	973	2141
WMMD558	WMMB335	79.4727	946	2141
WMMB762	WMMB762	100	2440	2448
WMMB762	WMMA2080	94.6266	1849	2448
WMMB762	WMMA2065	94.5664	1840	2448
WMMB762	WMMA2101	87.5527	1792	2448
WMMB762	WMMB335	84.9887	1686	2448
WMMB762	WMMD734	80.6546	1145	2448
WMMB762	WMMD730	80.5664	1207	2448
WMMB762	WMMD723	80.5663	1193	2448
WMMB762	WMMD708	80.5445	1214	2448
WMMB762	WMMA1923	80.5244	1089	2448
WMMB762	WMMD735	80.4737	1216	2448
WMMB762	WMMB782	80.3037	1173	2448
WMMB762	WMMB334	80.1975	1185	2448
WMMB762	WMMA1996	80.1857	1064	2448
WMMB762	WMMD1219	80.1803	1079	2448
WMMB762	WMMD703	80.1666	1056	2448
WMMB762	WMMA2032	80.1588	1086	2448
WMMB762	WMMA2121	80.1576	1103	2448
WMMB762	WMMD1274	80.1163	1131	2448
WMMB762	WMMA2044	80.1118	1066	2448
WMMB762	WMMA1827	80.0848	1126	2448
WMMB762	WMMD754	80.0806	1091	2448
WMMB762	WMMD729	80.061	1052	2448
WMMB762	WMMD737	80.051	1112	2448
WMMB762	WMMD558	80.044	1009	2448
WMMB762	WMMC1484	80.0304	1153	2448
WMMB762	WMMD812	79.9862	1048	2448
WMMB762	WMMD736	79.8353	1051	2448
WMMB334	WMMB334	100	2806	2822
WMMB334	WMMC1484	94.952	2231	2822
WMMB334	WMMB782	87.5293	1940	2822
WMMB334	WMMD812	81.1487	1279	2822
WMMB334	WMMA2032	81.1424	1233	2822
WMMB334	WMMD737	81.1413	1301	2822
WMMB334	WMMA1923	81.0458	1158	2822
WMMB334	WMMA1996	81.0188	1243	2822
WMMB334	WMMD754	80.8749	1294	2822
WMMB334	WMMD708	80.8674	1266	2822
WMMB334	WMMD735	80.8653	1273	2822
WMMB334	WMMA2044	80.8238	1164	2822
WMMB334	WMMD558	80.7975	1235	2822
WMMB334	WMMA1827	80.7968	1239	2822
WMMB334	WMMD1219	80.7902	1231	2822
WMMB334	WMMA2121	80.781	1237	2822
WMMB334	WMMD734	80.7747	1281	2822
WMMB334	WMMD1274	80.7187	1248	2822
WMMB334	WMMD723	80.7031	1307	2822
WMMB334	WMMD703	80.6682	1157	2822
WMMB334	WMMD730	80.6665	1311	2822
WMMB334	WMMD729	80.5808	1234	2822
WMMB334	WMMD736	80.4381	1237	2822
WMMB334	WMMB762	80.0804	1203	2822
WMMB334	WMMA2101	80.0629	1178	2822
WMMB334	WMMA2065	80.0244	1125	2822
WMMB334	WMMA2080	80.02	1104	2822
WMMB334	WMMB335	79.4025	1188	2822
WMMA2121	WMMA2121	100	2259	2346
WMMA2121	WMMA1827	99.0908	2082	2346
WMMA2121	WMMA2044	95.8926	1880	2346
WMMA2121	WMMD703	92.3426	1765	2346
WMMA2121	WMMD737	84.2448	1389	2346
WMMA2121	WMMD558	83.7349	1356	2346
WMMA2121	WMMD812	83.6042	1373	2346
WMMA2121	WMMD1219	83.5277	1350	2346
WMMA2121	WMMA1996	83.4583	1336	2346
WMMA2121	WMMD734	83.4467	1358	2346
WMMA2121	WMMD1274	83.4454	1336	2346
WMMA2121	WMMD708	83.441	1343	2346
WMMA2121	WMMD730	83.378	1362	2346
WMMA2121	WMMD723	83.3634	1368	2346
WMMA2121	WMMA2032	83.3612	1341	2346
WMMA2121	WMMD735	83.3225	1391	2346
WMMA2121	WMMD729	83.2911	1364	2346
WMMA2121	WMMD754	83.255	1388	2346
WMMA2121	WMMA1923	83.1868	1293	2346
WMMA2121	WMMD736	83.0376	1370	2346
WMMA2121	WMMB782	81.0517	1254	2346
WMMA2121	WMMB334	80.9357	1223	2346
WMMA2121	WMMC1484	80.6843	1205	2346
WMMA2121	WMMA2101	80.2822	1066	2346
WMMA2121	WMMB762	80.2744	1086	2346
WMMA2121	WMMA2065	80.0673	987	2346
WMMA2121	WMMA2080	80.0441	1004	2346
WMMA2121	WMMB335	79.5384	1030	2346
WMMD734	WMMD734	100	2432	2441
WMMD734	WMMD708	95.242	2033	2441
WMMD734	WMMD730	95.1892	2040	2441
WMMD734	WMMD735	95.093	2015	2441
WMMD734	WMMD723	95.0893	2012	2441
WMMD734	WMMA1996	84.8063	1458	2441
WMMD734	WMMA2032	84.7394	1472	2441
WMMD734	WMMD754	84.7134	1479	2441
WMMD734	WMMD1219	84.6074	1485	2441
WMMD734	WMMD1274	84.5594	1501	2441
WMMD734	WMMD737	84.4405	1480	2441
WMMD734	WMMA1923	84.2183	1378	2441
WMMD734	WMMD729	84.1728	1454	2441
WMMD734	WMMD812	84.0279	1375	2441
WMMD734	WMMD736	83.9964	1449	2441
WMMD734	WMMD558	83.7789	1322	2441
WMMD734	WMMA2044	83.2746	1328	2441
WMMD734	WMMA2121	83.2509	1367	2441
WMMD734	WMMA1827	83.0421	1368	2441
WMMD734	WMMD703	83.0247	1333	2441
WMMD734	WMMB782	81.4577	1308	2441
WMMD734	WMMB334	81.01	1242	2441
WMMD734	WMMC1484	80.7028	1276	2441
WMMD734	WMMB762	80.5878	1176	2441
WMMD734	WMMA2101	80.5335	1169	2441
WMMD734	WMMA2065	80.4049	1093	2441
WMMD734	WMMA2080	80.3277	1114	2441
WMMD734	WMMB335	79.6682	1079	2441
WMMA2065	WMMA2065	100	2230	2247
WMMA2065	WMMA2080	99.1989	2041	2247
WMMA2065	WMMB762	94.5547	1819	2247
WMMA2065	WMMA2101	87.7876	1711	2247
WMMA2065	WMMB335	84.8637	1568	2247
WMMA2065	WMMD708	80.554	1100	2247
WMMA2065	WMMD730	80.5274	1105	2247
WMMA2065	WMMD734	80.5214	1070	2247
WMMA2065	WMMA1923	80.5138	1010	2247
WMMA2065	WMMD723	80.4823	1105	2247
WMMA2065	WMMD735	80.4054	1141	2247
WMMA2065	WMMA1996	80.2716	991	2247
WMMA2065	WMMB334	80.2657	1092	2247
WMMA2065	WMMA2032	80.2503	1016	2247
WMMA2065	WMMD737	80.2366	1020	2247
WMMA2065	WMMC1484	80.1886	1066	2247
WMMA2065	WMMB782	80.1646	1083	2247
WMMA2065	WMMD1219	80.1517	1019	2247
WMMA2065	WMMD754	80.1268	1043	2247
WMMA2065	WMMD558	80.1259	957	2247
WMMA2065	WMMD1274	80.1138	1045	2247
WMMA2065	WMMA1827	80.07	1010	2247
WMMA2065	WMMD812	80.0552	984	2247
WMMA2065	WMMA2044	80.0439	981	2247
WMMA2065	WMMD703	79.9978	955	2247
WMMA2065	WMMD729	79.9945	970	2247
WMMA2065	WMMA2121	79.934	1011	2247
WMMA2065	WMMD736	79.8711	960	2247
WMMB335	WMMB335	100	2675	2683
WMMB335	WMMB762	84.91	1699	2683
WMMB335	WMMA2065	84.8007	1599	2683
WMMB335	WMMA2080	84.7364	1578	2683
WMMB335	WMMA2101	84.383	1584	2683
WMMB335	WMMD708	79.7761	1099	2683
WMMB335	WMMD734	79.7367	1088	2683
WMMB335	WMMA1923	79.7265	1011	2683
WMMB335	WMMD735	79.6862	1106	2683
WMMB335	WMMD723	79.6157	1124	2683
WMMB335	WMMB334	79.594	1154	2683
WMMB335	WMMD730	79.5933	1150	2683
WMMB335	WMMC1484	79.5634	1132	2683
WMMB335	WMMA1996	79.4799	1042	2683
WMMB335	WMMA2032	79.4444	1061	2683
WMMB335	WMMD1219	79.4385	1028	2683
WMMB335	WMMD737	79.4313	1079	2683
WMMB335	WMMA2044	79.4247	998	2683
WMMB335	WMMA2121	79.4054	1048	2683
WMMB335	WMMD754	79.3909	1062	2683
WMMB335	WMMD812	79.38	1012	2683
WMMB335	WMMD558	79.3731	973	2683
WMMB335	WMMB782	79.3728	1148	2683
WMMB335	WMMD1274	79.3687	1057	2683
WMMB335	WMMA1827	79.3329	1067	2683
WMMB335	WMMD729	79.3267	982	2683
WMMB335	WMMD703	79.3097	973	2683
WMMB335	WMMD736	79.1664	983	2683
WMMA2101	WMMA2101	100	2302	2335
WMMA2101	WMMA2065	87.6922	1720	2335
WMMA2101	WMMA2080	87.6402	1749	2335
WMMA2101	WMMB762	87.5798	1798	2335
WMMA2101	WMMB335	84.4901	1575	2335
WMMA2101	WMMD708	80.7336	1177	2335
WMMA2101	WMMD730	80.7239	1175	2335
WMMA2101	WMMA1923	80.6275	1091	2335
WMMA2101	WMMD723	80.5946	1209	2335
WMMA2101	WMMD734	80.5851	1187	2335
WMMA2101	WMMD735	80.5811	1211	2335
WMMA2101	WMMA2121	80.371	1066	2335
WMMA2101	WMMA2032	80.3688	1070	2335
WMMA2101	WMMA2044	80.3184	1037	2335
WMMA2101	WMMA1827	80.2884	1089	2335
WMMA2101	WMMA1996	80.2685	1058	2335
WMMA2101	WMMD737	80.2678	1119	2335
WMMA2101	WMMB782	80.2481	1166	2335
WMMA2101	WMMD812	80.2255	1018	2335
WMMA2101	WMMD703	80.2138	1010	2335
WMMA2101	WMMB334	80.1986	1177	2335
WMMA2101	WMMD754	80.1885	1102	2335
WMMA2101	WMMC1484	80.1855	1137	2335
WMMA2101	WMMD1219	80.1452	1076	2335
WMMA2101	WMMD558	80.1133	1038	2335
WMMA2101	WMMD729	80.1086	1048	2335
WMMA2101	WMMD1274	80.0956	1121	2335
WMMA2101	WMMD736	79.9793	1037	2335
