# Supplementary material for: Evidence for Divergence of the Genus ‘Solwaraspora’ Within the Bacterial Family Micromonosporaceae
Source: Microorganisms. 2025 Jul 4;13(7):1576. doi: 10.3390/microorganisms13071576 (PMC12299039; doi:10.3390/microorganisms13071576)
Supplement: Supplementary file 1 [file microorganisms-13-01576-s001.zip › fastANI Type Strains.xlsx]

## Sheet: gtdb-fastani-1709
job_id	1709
group_1	GCA_002573675.1, GCA_002688545.1, GCA_027460185.1, GCA_027497155.1, GCA_027497215.1, GCA_027497315.1, GCA_027497395.1, GCA_029581175.1, GCA_029581195.1, GCA_029626025.1, GCA_029626105.1, GCA_029626265.1, GCA_030345075.1, GCA_030345095.1
group_2	GCA_002573675.1, GCA_002688545.1, GCA_027460185.1, GCA_027497155.1, GCA_027497215.1, GCA_027497315.1, GCA_027497395.1, GCA_029581175.1, GCA_029581195.1, GCA_029626025.1, GCA_029626105.1, GCA_029626265.1, GCA_030345075.1, GCA_030345095.1
kmer	16
frag_len	3000
min_frac	0
version	1.33
query	reference	ani	af	mapped_fragments	total_fragments	status
GCA_027497215.1	GCF_900091495.1	83.5228	0.577	1372	2378	finished
GCA_027460185.1	GCF_016862915.1	80.6643	0.5452	1279	2346	finished
GCA_027460185.1	GCF_900091495.1	82.9583	0.5384	1263	2346	finished
GCA_029626265.1	GCF_016862915.1	88.3864	0.7019	2084	2969	finished
GCA_029626265.1	GCF_900091495.1	81.0567	0.4513	1340	2969	finished
GCA_002573675.1	GCF_016862915.1	81.2126	0.6062	1299	2143	finished
GCF_900091495.1	GCA_029626265.1	81.2377	0.4994	1294	2591	finished
GCF_016862915.1	GCA_029626265.1	88.3557	0.6527	2080	3187	finished
GCA_002573675.1	GCF_900091495.1	83.8905	0.657	1408	2143	finished
GCF_900091495.1	GCA_002573675.1	83.6655	0.5453	1413	2591	finished
GCF_016862915.1	GCA_002573675.1	81.038	0.4161	1326	3187	finished
GCF_900091495.1	GCA_027460185.1	82.6739	0.5044	1307	2591	finished
GCF_016862915.1	GCA_027460185.1	80.4861	0.4067	1296	3187	finished
GCF_900091495.1	GCA_027497215.1	83.4067	0.5295	1372	2591	finished
GCF_016862915.1	GCA_027497215.1	81.1845	0.4361	1390	3187	finished
GCA_027497215.1	GCF_016862915.1	81.3355	0.5719	1360	2378	finished
GCA_029581175.1	GCF_016862915.1	79.8323	0.5073	1115	2198	finished
GCF_900091495.1	GCA_029626105.1	80.2052	0.4292	1112	2591	finished
GCA_030345075.1	GCF_016862915.1	79.875	0.4971	1117	2247	finished
GCF_900091495.1	GCA_027497155.1	82.7173	0.4867	1261	2591	finished
GCF_900091495.1	GCA_002688545.1	83.7872	0.5446	1411	2591	finished
GCA_027497315.1	GCF_900091495.1	80.1558	0.4731	1037	2192	finished
GCA_029581195.1	GCF_900091495.1	80.1476	0.4773	1102	2309	finished
GCF_900091495.1	GCA_030345075.1	80.1152	0.3979	1031	2591	finished
GCA_027497155.1	GCF_016862915.1	80.7817	0.5745	1203	2094	finished
GCA_027497395.1	GCF_016862915.1	79.8475	0.513	1122	2187	finished
GCF_016862915.1	GCA_029581195.1	79.8547	0.3743	1193	3187	finished
GCF_900091495.1	GCA_029626025.1	79.6933	0.4056	1051	2591	finished
GCF_016862915.1	GCA_027497395.1	79.6666	0.3527	1124	3187	finished
GCA_030345095.1	GCF_016862915.1	79.8639	0.5098	1191	2336	finished
GCF_016862915.1	GCA_030345095.1	79.7442	0.3775	1203	3187	finished
GCA_029626025.1	GCF_016862915.1	79.5155	0.47	1122	2387	finished
GCF_900091495.1	GCA_027497315.1	80.228	0.4029	1044	2591	finished
GCA_002688545.1	GCF_900091495.1	83.7828	0.6571	1420	2161	finished
GCA_029626105.1	GCF_900091495.1	80.1956	0.4608	1133	2459	finished
GCF_900091495.1	GCA_029581175.1	79.9646	0.4172	1081	2591	finished
GCA_027497315.1	GCF_016862915.1	79.8686	0.5114	1121	2192	finished
GCF_016862915.1	GCA_029626105.1	79.8752	0.3809	1214	3187	finished
GCA_029581175.1	GCF_900091495.1	80.0396	0.4904	1078	2198	finished
GCF_016862915.1	GCA_027497155.1	80.5858	0.3856	1229	3187	finished
GCF_016862915.1	GCA_002688545.1	81.0796	0.4242	1352	3187	finished
GCA_030345075.1	GCF_900091495.1	80.0375	0.4735	1064	2247	finished
GCA_029581195.1	GCF_016862915.1	79.748	0.5253	1213	2309	finished
GCF_016862915.1	GCA_030345075.1	79.6632	0.3539	1128	3187	finished
GCF_900091495.1	GCA_029581195.1	79.9734	0.4334	1123	2591	finished
GCF_900091495.1	GCA_027497395.1	80.1034	0.406	1052	2591	finished
GCA_027497155.1	GCF_900091495.1	82.7157	0.607	1271	2094	finished
GCF_016862915.1	GCA_029626025.1	79.4697	0.3564	1136	3187	finished
GCA_027497395.1	GCF_900091495.1	80.1127	0.487	1065	2187	finished
GCF_900091495.1	GCA_030345095.1	80.0303	0.4276	1108	2591	finished
GCA_002688545.1	GCF_016862915.1	81.296	0.6048	1307	2161	finished
GCA_030345095.1	GCF_900091495.1	80.0635	0.4773	1115	2336	finished
GCA_029626105.1	GCF_016862915.1	79.9424	0.4945	1216	2459	finished
GCF_016862915.1	GCA_027497315.1	79.7412	0.3536	1127	3187	finished
GCA_029626025.1	GCF_900091495.1	79.6658	0.4374	1044	2387	finished
GCF_016862915.1	GCA_029581175.1	79.7566	0.3555	1133	3187	finished
