# Supplementary material for: Evidence for Divergence of the Genus ‘Solwaraspora’ Within the Bacterial Family Micromonosporaceae
Source: Microorganisms. 2025 Jul 4;13(7):1576. doi: 10.3390/microorganisms13071576 (PMC12299039; doi:10.3390/microorganisms13071576)
Supplement: Supplementary file 1 [file microorganisms-13-01576-s001.zip › Genome Ascension Numbers.xlsx]

## Sheet: Sheet1
Strain	GenBank	RefSeq	NCBI
WMMA1827			KY015183
WMMA1923	GCA_049179195.1	GCF_049179195.1	NZ_JBMHLZ000000000
WMMA1996	GCA_002573675.1	GCF_002573675.1	NZ_PDHU00000000
WMMA2032	GCA_027497155.1	GCF_027497155.1	NZ_CP024052
WMMA2044	GCA_002688545.1	GCF_002688545.1	NZ_CP114913
WMMA2056	GCA_030345095.1	GCF_030345095.1	NZ_CP128360
WMMA2059	GCA_027497315.1	GCF_027497315.1	NZ_CP114908
WMMA2065	GCA_030345075.1	GCF_030345075.1	NZ_CP128361
WMMA2080	GCA_027497395.1	GCF_027497395.1	NZ_CP114910
WMMA2101	GCA_049179175.1	GCF_049179175.1	NZ_JBMHMA000000000
WMMA2121	GCA_027460185.1	GCF_027460185.1	NZ_JAPZBH000000000
WMMB334	GCA_049179095.1	GCF_049179095.1	NZ_JBMHME000000000
WMMB335	GCA_049179075.1	GCF_049179075.1	NZ_JBMHMF000000000
WMMB762	GCA_049179115.1	GCF_049179115.1	NZ_JBMHMD000000000
WMMB782	GCA_049179135.1	GCF_049179135.1	NZ_JBMHMC000000000
WMMC1484	GCA_049315195.1	GCF_049315195.1	NZ_CP186055
WMMD1102	GCA_029626265.1	GCF_029626265.1	NZ_JARUBN000000000
WMMD1219	GCA_049315215.1	GCF_049315215.1	NZ_CP186057
WMMD1274	GCA_049179035.1	GCF_049179035.1	NZ_JBMHMG000000000
WMMD406	GCA_029626025.1	GCF_029626025.1	NZ_JARUBF000000000
WMMD558	GCA_049315255.1	GCF_049315255.1	NZ_CP186061
WMMD703	GCA_049178935.1	GCF_049178935.1	NZ_JBMHMM000000000
WMMD708	GCA_049315245.1	GCF_049315245.1	NZ_CP186060
WMMD723	GCA_049863385.1	GCF_049863385.1	NZ_JBMKNR000000000
WMMD729	GCA_049315225.1	GCF_049315225.1	NZ_CP186059
WMMD730	GCA_049178955.1	GCF_049178955.1	NZ_JBMHML000000000
WMMD734	GCA_049178975.1	GCF_049178975.1	NZ_JBMHMK000000000
WMMD735	GCA_049178995.1	GCF_049178995.1	NZ_JBMHMJ000000000
WMMD736	GCA_049179015.1	GCF_049179015.1	NZ_JBMHMI000000000
WMMD737	GCA_049179055.1	GCF_049179055.1	NZ_JBMHMH000000000
WMMD754	GCA_049315235.1	GCF_049315235.1	NZ_CP186058
WMMD791	GCA_029581195.1	GCF_029581195.1	NZ_CP120737
WMMD792	GCA_029626105.1	GCF_029626105.1	NZ_JARUBH000000000
WMMD812	GCA_027497215.1	GCF_027497215.1	NZ_CP114904
WMMD937	GCA_029581175.1	GCF_029581175.1	NZ_CP120738
