# Supplementary material for: Evidence for Divergence of the Genus ‘Solwaraspora’ Within the Bacterial Family Micromonosporaceae
Source: Microorganisms. 2025 Jul 4;13(7):1576. doi: 10.3390/microorganisms13071576 (PMC12299039; doi:10.3390/microorganisms13071576)
Supplement: Supplementary file 1 [file microorganisms-13-01576-s001.zip › GTDB Summary SI.xlsx]

## Sheet: gtdbtk.bac120.summary
user_genome	classification	fastani_reference	fastani_reference_radius	fastani_taxonomy	fastani_ani	fastani_af	closest_placement_reference	closest_placement_radius	closest_placement_taxonomy	closest_placement_ani	closest_placement_af	pplacer_taxonomy	classification_method	note	other_related_references(genome_id,species_name,radius,ANI,AF)	msa_percent	translation_table	red_value	warnings
WMMA1827	d__Bacteria;p__Actinobacteriota;c__Actinomycetia;o__Mycobacteriales;f__Micromonosporaceae;g__Micromonospora;s__Micromonospora sp010560025	GCF_010560025.1	95	d__Bacteria;p__Actinobacteriota;c__Actinomycetia;o__Mycobacteriales;f__Micromonosporaceae;g__Micromonospora;s__Micromonospora sp010560025	95.88	0.884	GCF_010560025.1	95	d__Bacteria;p__Actinobacteriota;c__Actinomycetia;o__Mycobacteriales;f__Micromonosporaceae;g__Micromonospora;s__Micromonospora sp010560025	95.88	0.884	d__Bacteria;p__Actinobacteriota;c__Actinomycetia;o__Mycobacteriales;f__Micromonosporaceae;g__Micromonospora;s__	taxonomic classification defined by topology and ANI	topological placement and ANI have congruent species assignments	GCF_018070465.1, s__Micromonospora sp018070465, 95.0, 93.76, 0.837; GCF_900112325.1, s__Micromonospora sediminimaris, 95.0, 92.43, 0.826; GCF_016863495.1, s__Micromonospora andamanensis, 95.0, 91.11, 0.756; GCF_016863535.1, s__Micromonospora lutea, 95.0, 90.09, 0.793; GCF_009712475.1, s__Micromonospora sp009712475, 95.0, 89.74, 0.787; GCF_012726175.1, s__Micromonospora sp012726175, 95.0, 89.23, 0…	90.97	11	N/A	N/A
WMMA1923	d__Bacteria;p__Actinobacteriota;c__Actinomycetia;o__Mycobacteriales;f__Micromonosporaceae;g__Micromonospora;s__Micromonospora yangpuensis	GCF_900091615.1	95	d__Bacteria;p__Actinobacteriota;c__Actinomycetia;o__Mycobacteriales;f__Micromonosporaceae;g__Micromonospora;s__Micromonospora yangpuensis	99.38	0.94	GCF_900091615.1	95	d__Bacteria;p__Actinobacteriota;c__Actinomycetia;o__Mycobacteriales;f__Micromonosporaceae;g__Micromonospora;s__Micromonospora yangpuensis	99.38	0.94	d__Bacteria;p__Actinobacteriota;c__Actinomycetia;o__Mycobacteriales;f__Micromonosporaceae;g__Micromonospora;s__	taxonomic classification defined by topology and ANI	topological placement and ANI have congruent species assignments	GCF_001567585.1, s__Micromonospora rosaria, 95.0, 86.6, 0.677; GCF_900090295.1, s__Micromonospora coxensis, 95.0, 84.52, 0.592; GCA_016802835.1, s__Micromonospora sp016802835, 95.0, 84.52, 0.566; GCF_900090285.1, s__Micromonospora inositola, 95.0, 84.51, 0.545; GCF_003434305.1, s__Micromonospora sp003434305, 95.0, 84.41, 0.594; GCF_900091515.1, s__Micromonospora purpureochromogenes, 95.0, 84.37, …	91.32	11	N/A	N/A
WMMA1996	d__Bacteria;p__Actinobacteriota;c__Actinomycetia;o__Mycobacteriales;f__Micromonosporaceae;g__Micromonospora;s__Micromonospora sediminicola	GCF_900089585.1	95	d__Bacteria;p__Actinobacteriota;c__Actinomycetia;o__Mycobacteriales;f__Micromonosporaceae;g__Micromonospora;s__Micromonospora sediminicola	99.28	0.963	GCF_900089585.1	95	d__Bacteria;p__Actinobacteriota;c__Actinomycetia;o__Mycobacteriales;f__Micromonosporaceae;g__Micromonospora;s__Micromonospora sediminicola	99.28	0.963	d__Bacteria;p__Actinobacteriota;c__Actinomycetia;o__Mycobacteriales;f__Micromonosporaceae;g__Micromonospora;s__	taxonomic classification defined by topology and ANI	topological placement and ANI have congruent species assignments	GCF_902825405.1, s__Micromonospora maritima, 95.0, 94.72, 0.873; GCF_013694245.1, s__Micromonospora sp013694245, 95.0, 91.16, 0.822; GCF_900090105.1, s__Micromonospora humi, 95.0, 91.0, 0.802; GCF_003027925.1, s__Micromonospora sp003027925, 95.0, 90.75, 0.792; GCF_002140155.1, s__Micromonospora sp002140155, 95.0, 90.46, 0.747; GCF_900091605.1, s__Micromonospora tulbaghiae, 95.1942, 90.05, 0.778; …	92.87	11	N/A	N/A
WMMA2032	d__Bacteria;p__Actinobacteriota;c__Actinomycetia;o__Mycobacteriales;f__Micromonosporaceae;g__Micromonospora;s__Micromonospora sediminicola	GCF_900089585.1	95	d__Bacteria;p__Actinobacteriota;c__Actinomycetia;o__Mycobacteriales;f__Micromonosporaceae;g__Micromonospora;s__Micromonospora sediminicola	97.81	0.924	GCF_900089585.1	95	d__Bacteria;p__Actinobacteriota;c__Actinomycetia;o__Mycobacteriales;f__Micromonosporaceae;g__Micromonospora;s__Micromonospora sediminicola	97.81	0.924	d__Bacteria;p__Actinobacteriota;c__Actinomycetia;o__Mycobacteriales;f__Micromonosporaceae;g__Micromonospora;s__	taxonomic classification defined by topology and ANI	topological placement and ANI have congruent species assignments	GCF_902825405.1, s__Micromonospora maritima, 95.0, 94.86, 0.877; GCF_013694245.1, s__Micromonospora sp013694245, 95.0, 91.11, 0.816; GCF_900090105.1, s__Micromonospora humi, 95.0, 90.82, 0.806; GCF_003027925.1, s__Micromonospora sp003027925, 95.0, 90.62, 0.793; GCF_002140155.1, s__Micromonospora sp002140155, 95.0, 90.45, 0.745; GCF_900091605.1, s__Micromonospora tulbaghiae, 95.1942, 90.07, 0.768;…	92.95	11	N/A	N/A
WMMA2044	d__Bacteria;p__Actinobacteriota;c__Actinomycetia;o__Mycobacteriales;f__Micromonosporaceae;g__Micromonospora;s__Micromonospora sp010560025	GCF_010560025.1	95	d__Bacteria;p__Actinobacteriota;c__Actinomycetia;o__Mycobacteriales;f__Micromonosporaceae;g__Micromonospora;s__Micromonospora sp010560025	99.22	0.918	GCF_010560025.1	95	d__Bacteria;p__Actinobacteriota;c__Actinomycetia;o__Mycobacteriales;f__Micromonosporaceae;g__Micromonospora;s__Micromonospora sp010560025	99.22	0.918	d__Bacteria;p__Actinobacteriota;c__Actinomycetia;o__Mycobacteriales;f__Micromonosporaceae;g__Micromonospora;s__	taxonomic classification defined by topology and ANI	topological placement and ANI have congruent species assignments	GCF_018070465.1, s__Micromonospora sp018070465, 95.0, 93.93, 0.823; GCF_900112325.1, s__Micromonospora sediminimaris, 95.0, 92.57, 0.811; GCF_016863495.1, s__Micromonospora andamanensis, 95.0, 91.28, 0.8; GCF_016863535.1, s__Micromonospora lutea, 95.0, 90.26, 0.78; GCF_009712475.1, s__Micromonospora sp009712475, 95.0, 89.87, 0.789; GCF_012726175.1, s__Micromonospora sp012726175, 95.0, 89.31, 0.75…	93.29	11	N/A	N/A
WMMA2056	d__Bacteria;p__Actinobacteriota;c__Actinomycetia;o__Mycobacteriales;f__Micromonosporaceae;g__Micromonospora_E;s__	N/A	N/A	N/A	N/A	N/A	GCF_003751085.1	95	d__Bacteria;p__Actinobacteriota;c__Actinomycetia;o__Mycobacteriales;f__Micromonosporaceae;g__Micromonospora_E;s__Micromonospora_E sp003751085	87.56	0.779	d__Bacteria;p__Actinobacteriota;c__Actinomycetia;o__Mycobacteriales;f__Micromonosporaceae;g__Micromonospora_E;s__	taxonomic classification defined by topology and ANI	classification based on placement in class-level tree	GCF_900107255.1, s__Micromonospora_E pattaloongensis, 95.0, 80.56, 0.518	93.69	11	0.98122	Genome not assigned to closest species as it falls outside its pre-defined ANI radius
WMMA2059	d__Bacteria;p__Actinobacteriota;c__Actinomycetia;o__Mycobacteriales;f__Micromonosporaceae;g__Micromonospora_E;s__	N/A	N/A	N/A	N/A	N/A	GCF_003751085.1	95	d__Bacteria;p__Actinobacteriota;c__Actinomycetia;o__Mycobacteriales;f__Micromonosporaceae;g__Micromonospora_E;s__Micromonospora_E sp003751085	94.08	0.854	d__Bacteria;p__Actinobacteriota;c__Actinomycetia;o__Mycobacteriales;f__Micromonosporaceae;g__Micromonospora_E;s__	taxonomic classification defined by topology and ANI	classification based on placement in class-level tree	GCF_900107255.1, s__Micromonospora_E pattaloongensis, 95.0, 80.49, 0.498	93.82	11	0.99529	Genome not assigned to closest species as it falls outside its pre-defined ANI radius
WMMA2065	d__Bacteria;p__Actinobacteriota;c__Actinomycetia;o__Mycobacteriales;f__Micromonosporaceae;g__Micromonospora_E;s__	N/A	N/A	N/A	N/A	N/A	GCF_003751085.1	95	d__Bacteria;p__Actinobacteriota;c__Actinomycetia;o__Mycobacteriales;f__Micromonosporaceae;g__Micromonospora_E;s__Micromonospora_E sp003751085	94.02	0.841	d__Bacteria;p__Actinobacteriota;c__Actinomycetia;o__Mycobacteriales;f__Micromonosporaceae;g__Micromonospora_E;s__	taxonomic classification defined by topology and ANI	classification based on placement in class-level tree	GCF_900107255.1, s__Micromonospora_E pattaloongensis, 95.0, 80.41, 0.497	92.95	11	0.99507	Genome not assigned to closest species as it falls outside its pre-defined ANI radius
WMMA2080	d__Bacteria;p__Actinobacteriota;c__Actinomycetia;o__Mycobacteriales;f__Micromonosporaceae;g__Micromonospora_E;s__	N/A	N/A	N/A	N/A	N/A	GCF_003751085.1	95	d__Bacteria;p__Actinobacteriota;c__Actinomycetia;o__Mycobacteriales;f__Micromonosporaceae;g__Micromonospora_E;s__Micromonospora_E sp003751085	94.19	0.849	d__Bacteria;p__Actinobacteriota;c__Actinomycetia;o__Mycobacteriales;f__Micromonosporaceae;g__Micromonospora_E;s__	taxonomic classification defined by topology and ANI	classification based on placement in class-level tree	GCF_900107255.1, s__Micromonospora_E pattaloongensis, 95.0, 80.5, 0.496	93.82	11	0.99529	Genome not assigned to closest species as it falls outside its pre-defined ANI radius
WMMA2101	d__Bacteria;p__Actinobacteriota;c__Actinomycetia;o__Mycobacteriales;f__Micromonosporaceae;g__Micromonospora_E;s__	N/A	N/A	N/A	N/A	N/A	GCF_003751085.1	95	d__Bacteria;p__Actinobacteriota;c__Actinomycetia;o__Mycobacteriales;f__Micromonosporaceae;g__Micromonospora_E;s__Micromonospora_E sp003751085	87.57	0.784	d__Bacteria;p__Actinobacteriota;c__Actinomycetia;o__Mycobacteriales;f__Micromonosporaceae;g__Micromonospora_E;s__	taxonomic classification defined by topology and ANI	classification based on placement in class-level tree	GCF_900107255.1, s__Micromonospora_E pattaloongensis, 95.0, 80.47, 0.53	93.69	11	0.98146	Genome not assigned to closest species as it falls outside its pre-defined ANI radius
WMMA2121	d__Bacteria;p__Actinobacteriota;c__Actinomycetia;o__Mycobacteriales;f__Micromonosporaceae;g__Micromonospora;s__Micromonospora sp010560025	GCF_010560025.1	95	d__Bacteria;p__Actinobacteriota;c__Actinomycetia;o__Mycobacteriales;f__Micromonosporaceae;g__Micromonospora;s__Micromonospora sp010560025	95.91	0.884	GCF_010560025.1	95	d__Bacteria;p__Actinobacteriota;c__Actinomycetia;o__Mycobacteriales;f__Micromonosporaceae;g__Micromonospora;s__Micromonospora sp010560025	95.91	0.884	d__Bacteria;p__Actinobacteriota;c__Actinomycetia;o__Mycobacteriales;f__Micromonosporaceae;g__Micromonospora;s__	taxonomic classification defined by topology and ANI	topological placement and ANI have congruent species assignments	GCF_018070465.1, s__Micromonospora sp018070465, 95.0, 93.82, 0.85; GCF_900112325.1, s__Micromonospora sediminimaris, 95.0, 92.43, 0.815; GCF_016863495.1, s__Micromonospora andamanensis, 95.0, 91.16, 0.758; GCF_016863535.1, s__Micromonospora lutea, 95.0, 90.11, 0.783; GCF_009712475.1, s__Micromonospora sp009712475, 95.0, 89.69, 0.804; GCF_012726175.1, s__Micromonospora sp012726175, 95.0, 89.21, 0.…	92.63	11	N/A	N/A
WMMB334	d__Bacteria;p__Actinobacteriota;c__Actinomycetia;o__Mycobacteriales;f__Micromonosporaceae;g__Plantactinospora;s__	N/A	N/A	N/A	N/A	N/A	N/A	N/A	N/A	N/A	N/A	d__Bacteria;p__Actinobacteriota;c__Actinomycetia;o__Mycobacteriales;f__Micromonosporaceae;g__Plantactinospora;s__	taxonomic classification defined by topology and ANI	classification based on placement in class-level tree	GCF_003030345.1, s__Plantactinospora sp003030345, 95.0, 88.29, 0.682; GCF_016862935.1, s__Plantactinospora mayteni, 95.0, 88.08, 0.665; GCF_016862915.1, s__Plantactinospora endophytica, 95.0, 87.8, 0.679; GCF_002846275.1, s__Plantactinospora sp002846275, 95.0, 87.51, 0.676; GCF_004217235.1, s__Plantactinospora sp004217235, 95.0, 87.49, 0.685; GCF_014874095.1, s__Plantactinospora soyae, 95.0, 85.0…	92.37	11	0.97779	Genome not assigned to closest species as it falls outside its pre-defined ANI radius
WMMB335	d__Bacteria;p__Actinobacteriota;c__Actinomycetia;o__Mycobacteriales;f__Micromonosporaceae;g__Micromonospora_E;s__	N/A	N/A	N/A	N/A	N/A	GCF_003751085.1	95	d__Bacteria;p__Actinobacteriota;c__Actinomycetia;o__Mycobacteriales;f__Micromonosporaceae;g__Micromonospora_E;s__Micromonospora_E sp003751085	84.98	0.658	d__Bacteria;p__Actinobacteriota;c__Actinomycetia;o__Mycobacteriales;f__Micromonosporaceae;g__Micromonospora_E;s__	taxonomic classification defined by topology and ANI	classification based on placement in class-level tree	GCF_900107255.1, s__Micromonospora_E pattaloongensis, 95.0, 79.98, 0.49	90.65	11	0.97692	Genome not assigned to closest species as it falls outside its pre-defined ANI radius
WMMB762	d__Bacteria;p__Actinobacteriota;c__Actinomycetia;o__Mycobacteriales;f__Micromonosporaceae;g__Micromonospora_E;s__	N/A	N/A	N/A	N/A	N/A	GCF_003751085.1	95	d__Bacteria;p__Actinobacteriota;c__Actinomycetia;o__Mycobacteriales;f__Micromonosporaceae;g__Micromonospora_E;s__Micromonospora_E sp003751085	94.87	0.844	d__Bacteria;p__Actinobacteriota;c__Actinomycetia;o__Mycobacteriales;f__Micromonosporaceae;g__Micromonospora_E;s__	taxonomic classification defined by topology and ANI	classification based on placement in class-level tree	GCF_900107255.1, s__Micromonospora_E pattaloongensis, 95.0, 80.44, 0.523	92.91	11	0.9933	Genome not assigned to closest species as it falls outside its pre-defined ANI radius
WMMB782	d__Bacteria;p__Actinobacteriota;c__Actinomycetia;o__Mycobacteriales;f__Micromonosporaceae;g__Plantactinospora;s__	N/A	N/A	N/A	N/A	N/A	N/A	N/A	N/A	N/A	N/A	d__Bacteria;p__Actinobacteriota;c__Actinomycetia;o__Mycobacteriales;f__Micromonosporaceae;g__Plantactinospora;s__	taxonomic classification defined by topology and ANI	classification based on placement in class-level tree	GCF_003030345.1, s__Plantactinospora sp003030345, 95.0, 89.62, 0.745; GCF_016862935.1, s__Plantactinospora mayteni, 95.0, 89.22, 0.706; GCF_002846275.1, s__Plantactinospora sp002846275, 95.0, 88.96, 0.747; GCF_004217235.1, s__Plantactinospora sp004217235, 95.0, 88.53, 0.74; GCF_016862915.1, s__Plantactinospora endophytica, 95.0, 88.48, 0.728; GCF_014874095.1, s__Plantactinospora soyae, 95.0, 84.9…	90.51	11	0.98513	Genome not assigned to closest species as it falls outside its pre-defined ANI radius
WMMC1484	d__Bacteria;p__Actinobacteriota;c__Actinomycetia;o__Mycobacteriales;f__Micromonosporaceae;g__Plantactinospora;s__	N/A	N/A	N/A	N/A	N/A	N/A	N/A	N/A	N/A	N/A	d__Bacteria;p__Actinobacteriota;c__Actinomycetia;o__Mycobacteriales;f__Micromonosporaceae;g__Plantactinospora;s__	taxonomic classification defined by topology and ANI	classification based on placement in class-level tree	GCF_003030345.1, s__Plantactinospora sp003030345, 95.0, 88.18, 0.709; GCF_016862935.1, s__Plantactinospora mayteni, 95.0, 87.98, 0.699; GCF_016862915.1, s__Plantactinospora endophytica, 95.0, 87.82, 0.725; GCF_002846275.1, s__Plantactinospora sp002846275, 95.0, 87.42, 0.683; GCF_004217235.1, s__Plantactinospora sp004217235, 95.0, 87.2, 0.686; GCF_014874095.1, s__Plantactinospora soyae, 95.0, 85.0…	92.39	11	0.97774	Genome not assigned to closest species as it falls outside its pre-defined ANI radius
WMMD1102	d__Bacteria;p__Actinobacteriota;c__Actinomycetia;o__Mycobacteriales;f__Micromonosporaceae;g__Plantactinospora;s__	N/A	N/A	N/A	N/A	N/A	N/A	N/A	N/A	N/A	N/A	d__Bacteria;p__Actinobacteriota;c__Actinomycetia;o__Mycobacteriales;f__Micromonosporaceae;g__Plantactinospora;s__	taxonomic classification defined by topology and ANI	classification based on placement in class-level tree	GCF_003030345.1, s__Plantactinospora sp003030345, 95.0, 89.59, 0.732; GCF_016862935.1, s__Plantactinospora mayteni, 95.0, 89.4, 0.67; GCF_002846275.1, s__Plantactinospora sp002846275, 95.0, 88.9, 0.743; GCF_004217235.1, s__Plantactinospora sp004217235, 95.0, 88.71, 0.739; GCF_016862915.1, s__Plantactinospora endophytica, 95.0, 88.39, 0.702; GCF_014874095.1, s__Plantactinospora soyae, 95.0, 85.04,…	88.86	11	0.985	Genome not assigned to closest species as it falls outside its pre-defined ANI radius
WMMD1219	d__Bacteria;p__Actinobacteriota;c__Actinomycetia;o__Mycobacteriales;f__Micromonosporaceae;g__Micromonospora;s__Micromonospora tulbaghiae	GCF_900091605.1	95.1942	d__Bacteria;p__Actinobacteriota;c__Actinomycetia;o__Mycobacteriales;f__Micromonosporaceae;g__Micromonospora;s__Micromonospora tulbaghiae	96.2	0.883	N/A	N/A	N/A	N/A	N/A	d__Bacteria;p__Actinobacteriota;c__Actinomycetia;o__Mycobacteriales;f__Micromonosporaceae;g__Micromonospora;s__	ANI	topological placement and ANI have incongruent species assignments	GCF_900091605.1, s__Micromonospora tulbaghiae, 95.1942, 96.2, 0.883; GCF_000145235.1, s__Micromonospora aurantiaca, 95.1942, 95.54, 0.847; GCF_900091565.1, s__Micromonospora marina, 95.0, 94.29, 0.819; GCF_002926165.1, s__Micromonospora chalcea, 95.0, 93.62, 0.795; GCF_900089585.1, s__Micromonospora sediminicola, 95.0, 90.09, 0.744; GCF_902825405.1, s__Micromonospora maritima, 95.0, 90.06, 0.775;…	92.97	11	N/A	N/A
WMMD1274	d__Bacteria;p__Actinobacteriota;c__Actinomycetia;o__Mycobacteriales;f__Micromonosporaceae;g__Micromonospora;s__Micromonospora tulbaghiae	GCF_900091605.1	95.1942	d__Bacteria;p__Actinobacteriota;c__Actinomycetia;o__Mycobacteriales;f__Micromonosporaceae;g__Micromonospora;s__Micromonospora tulbaghiae	96.2	0.899	N/A	N/A	N/A	N/A	N/A	d__Bacteria;p__Actinobacteriota;c__Actinomycetia;o__Mycobacteriales;f__Micromonosporaceae;g__Micromonospora;s__	ANI	topological placement and ANI have incongruent species assignments	GCF_900091605.1, s__Micromonospora tulbaghiae, 95.1942, 96.2, 0.899; GCF_000145235.1, s__Micromonospora aurantiaca, 95.1942, 95.41, 0.849; GCF_900091565.1, s__Micromonospora marina, 95.0, 94.17, 0.825; GCF_002926165.1, s__Micromonospora chalcea, 95.0, 93.59, 0.808; GCF_900089585.1, s__Micromonospora sediminicola, 95.0, 90.09, 0.746; GCF_902825405.1, s__Micromonospora maritima, 95.0, 89.92, 0.792;…	92.14	11	N/A	N/A
WMMD406	d__Bacteria;p__Actinobacteriota;c__Actinomycetia;o__Mycobacteriales;f__Micromonosporaceae;g__Micromonospora_E;s__	N/A	N/A	N/A	N/A	N/A	GCF_003751085.1	95	d__Bacteria;p__Actinobacteriota;c__Actinomycetia;o__Mycobacteriales;f__Micromonosporaceae;g__Micromonospora_E;s__Micromonospora_E sp003751085	85.3	0.698	d__Bacteria;p__Actinobacteriota;c__Actinomycetia;o__Mycobacteriales;f__Micromonosporaceae;g__Micromonospora_E;s__	taxonomic classification defined by topology and ANI	classification based on placement in class-level tree	GCF_900107255.1, s__Micromonospora_E pattaloongensis, 95.0, 80.13, 0.497	92.95	11	0.97891	Genome not assigned to closest species as it falls outside its pre-defined ANI radius
WMMD558	d__Bacteria;p__Actinobacteriota;c__Actinomycetia;o__Mycobacteriales;f__Micromonosporaceae;g__Micromonospora;s__Micromonospora sp009707425	GCF_009707425.1	95	d__Bacteria;p__Actinobacteriota;c__Actinomycetia;o__Mycobacteriales;f__Micromonosporaceae;g__Micromonospora;s__Micromonospora sp009707425	99.55	0.946	GCF_009707425.1	95	d__Bacteria;p__Actinobacteriota;c__Actinomycetia;o__Mycobacteriales;f__Micromonosporaceae;g__Micromonospora;s__Micromonospora sp009707425	99.55	0.946	d__Bacteria;p__Actinobacteriota;c__Actinomycetia;o__Mycobacteriales;f__Micromonosporaceae;g__Micromonospora;s__	taxonomic classification defined by topology and ANI	topological placement and ANI have congruent species assignments	GCF_012034245.1, s__Micromonospora sp012034245, 95.0, 93.66, 0.821; GCF_004217535.1, s__Micromonospora sp004217535, 95.0, 88.67, 0.733; GCF_900090235.1, s__Micromonospora echinaurantiaca, 95.0, 86.29, 0.713; GCF_003236335.1, s__Micromonospora deserti, 95.0, 86.27, 0.646; GCF_900090315.1, s__Micromonospora citrea, 95.0, 85.92, 0.685; GCF_003664255.1, s__Micromonospora sp003664255, 95.0, 85.87, 0.6…	94.26	11	N/A	N/A
WMMD703	d__Bacteria;p__Actinobacteriota;c__Actinomycetia;o__Mycobacteriales;f__Micromonosporaceae;g__Micromonospora;s__Micromonospora sediminimaris	GCF_900112325.1	95	d__Bacteria;p__Actinobacteriota;c__Actinomycetia;o__Mycobacteriales;f__Micromonosporaceae;g__Micromonospora;s__Micromonospora sediminimaris	98.38	0.93	GCF_900112325.1	95	d__Bacteria;p__Actinobacteriota;c__Actinomycetia;o__Mycobacteriales;f__Micromonosporaceae;g__Micromonospora;s__Micromonospora sediminimaris	98.38	0.93	d__Bacteria;p__Actinobacteriota;c__Actinomycetia;o__Mycobacteriales;f__Micromonosporaceae;g__Micromonospora;s__	taxonomic classification defined by topology and ANI	topological placement and ANI have congruent species assignments	GCF_018070465.1, s__Micromonospora sp018070465, 95.0, 92.53, 0.811; GCF_010560025.1, s__Micromonospora sp010560025, 95.0, 92.46, 0.812; GCF_016863495.1, s__Micromonospora andamanensis, 95.0, 91.51, 0.804; GCF_016863535.1, s__Micromonospora lutea, 95.0, 90.49, 0.794; GCF_009712475.1, s__Micromonospora sp009712475, 95.0, 89.98, 0.791; GCF_012726175.1, s__Micromonospora sp012726175, 95.0, 89.26, 0.7…	92.02	11	N/A	N/A
WMMD708	d__Bacteria;p__Actinobacteriota;c__Actinomycetia;o__Mycobacteriales;f__Micromonosporaceae;g__Micromonospora;s__Micromonospora wenchangensis	GCF_002210435.1	95	d__Bacteria;p__Actinobacteriota;c__Actinomycetia;o__Mycobacteriales;f__Micromonosporaceae;g__Micromonospora;s__Micromonospora wenchangensis	95.91	0.852	GCF_002210435.1	95	d__Bacteria;p__Actinobacteriota;c__Actinomycetia;o__Mycobacteriales;f__Micromonosporaceae;g__Micromonospora;s__Micromonospora wenchangensis	95.91	0.852	d__Bacteria;p__Actinobacteriota;c__Actinomycetia;o__Mycobacteriales;f__Micromonosporaceae;g__Micromonospora;s__	taxonomic classification defined by topology and ANI	topological placement and ANI have congruent species assignments	GCF_017599305.1, s__Micromonospora sp017599305, 95.0, 92.88, 0.861; GCF_900091525.1, s__Micromonospora matsumotoense, 95.0, 92.12, 0.851; GCF_900090265.1, s__Micromonospora rifamycinica, 95.0, 91.79, 0.822; GCF_900090295.1, s__Micromonospora coxensis, 95.0, 86.7, 0.666; GCF_900090245.1, s__Micromonospora halophytica, 95.0, 86.6, 0.687; GCF_900091515.1, s__Micromonospora purpureochromogenes, 95.0,…	93.09	11	N/A	N/A
WMMD723	d__Bacteria;p__Actinobacteriota;c__Actinomycetia;o__Mycobacteriales;f__Micromonosporaceae;g__Micromonospora;s__Micromonospora wenchangensis	GCF_002210435.1	95	d__Bacteria;p__Actinobacteriota;c__Actinomycetia;o__Mycobacteriales;f__Micromonosporaceae;g__Micromonospora;s__Micromonospora wenchangensis	96	0.846	GCF_002210435.1	95	d__Bacteria;p__Actinobacteriota;c__Actinomycetia;o__Mycobacteriales;f__Micromonosporaceae;g__Micromonospora;s__Micromonospora wenchangensis	96	0.846	d__Bacteria;p__Actinobacteriota;c__Actinomycetia;o__Mycobacteriales;f__Micromonosporaceae;g__Micromonospora;s__	taxonomic classification defined by topology and ANI	topological placement and ANI have congruent species assignments	GCF_017599305.1, s__Micromonospora sp017599305, 95.0, 92.97, 0.824; GCF_900091525.1, s__Micromonospora matsumotoense, 95.0, 91.98, 0.805; GCF_900090265.1, s__Micromonospora rifamycinica, 95.0, 91.68, 0.81; GCF_900090295.1, s__Micromonospora coxensis, 95.0, 86.65, 0.675; GCF_900091515.1, s__Micromonospora purpureochromogenes, 95.0, 86.6, 0.662; GCF_900090245.1, s__Micromonospora halophytica, 95.0,…	92.3	11	N/A	N/A
WMMD729	d__Bacteria;p__Actinobacteriota;c__Actinomycetia;o__Mycobacteriales;f__Micromonosporaceae;g__Micromonospora;s__	N/A	N/A	N/A	N/A	N/A	GCF_000297395.2	95	d__Bacteria;p__Actinobacteriota;c__Actinomycetia;o__Mycobacteriales;f__Micromonosporaceae;g__Micromonospora;s__Micromonospora lupini	90.48	0.844	d__Bacteria;p__Actinobacteriota;c__Actinomycetia;o__Mycobacteriales;f__Micromonosporaceae;g__Micromonospora;s__	taxonomic classification defined by topology and ANI	classification based on placement in class-level tree	GCF_008868155.1, s__Micromonospora sp008868155, 95.0, 88.93, 0.78; GCF_006228125.1, s__Micromonospora orduensis, 95.0, 88.82, 0.753; GCF_016802865.1, s__Micromonospora sp016802865, 95.0, 88.63, 0.765; GCF_003667505.1, s__Micromonospora sp003667505, 95.0, 88.45, 0.771; GCF_003172955.1, s__Micromonospora sp003172955, 95.0, 88.33, 0.758; GCF_018070045.1, s__Micromonospora sp018070045, 95.0, 88.27, 0…	95.12	11	0.99281	Genome not assigned to closest species as it falls outside its pre-defined ANI radius
WMMD730	d__Bacteria;p__Actinobacteriota;c__Actinomycetia;o__Mycobacteriales;f__Micromonosporaceae;g__Micromonospora;s__Micromonospora wenchangensis	GCF_002210435.1	95	d__Bacteria;p__Actinobacteriota;c__Actinomycetia;o__Mycobacteriales;f__Micromonosporaceae;g__Micromonospora;s__Micromonospora wenchangensis	95.88	0.86	GCF_002210435.1	95	d__Bacteria;p__Actinobacteriota;c__Actinomycetia;o__Mycobacteriales;f__Micromonosporaceae;g__Micromonospora;s__Micromonospora wenchangensis	95.88	0.86	d__Bacteria;p__Actinobacteriota;c__Actinomycetia;o__Mycobacteriales;f__Micromonosporaceae;g__Micromonospora;s__	taxonomic classification defined by topology and ANI	topological placement and ANI have congruent species assignments	GCF_017599305.1, s__Micromonospora sp017599305, 95.0, 93.35, 0.854; GCF_900091525.1, s__Micromonospora matsumotoense, 95.0, 92.15, 0.78; GCF_900090265.1, s__Micromonospora rifamycinica, 95.0, 91.72, 0.82; GCF_900090295.1, s__Micromonospora coxensis, 95.0, 86.69, 0.671; GCF_900091515.1, s__Micromonospora purpureochromogenes, 95.0, 86.62, 0.656; GCF_900090245.1, s__Micromonospora halophytica, 95.0,…	91.88	11	N/A	N/A
WMMD734	d__Bacteria;p__Actinobacteriota;c__Actinomycetia;o__Mycobacteriales;f__Micromonosporaceae;g__Micromonospora;s__Micromonospora wenchangensis	GCF_002210435.1	95	d__Bacteria;p__Actinobacteriota;c__Actinomycetia;o__Mycobacteriales;f__Micromonosporaceae;g__Micromonospora;s__Micromonospora wenchangensis	95.32	0.816	GCF_002210435.1	95	d__Bacteria;p__Actinobacteriota;c__Actinomycetia;o__Mycobacteriales;f__Micromonosporaceae;g__Micromonospora;s__Micromonospora wenchangensis	95.32	0.816	d__Bacteria;p__Actinobacteriota;c__Actinomycetia;o__Mycobacteriales;f__Micromonosporaceae;g__Micromonospora;s__	taxonomic classification defined by topology and ANI	topological placement and ANI have congruent species assignments	GCF_017599305.1, s__Micromonospora sp017599305, 95.0, 92.85, 0.822; GCF_900091525.1, s__Micromonospora matsumotoense, 95.0, 91.98, 0.791; GCF_900090265.1, s__Micromonospora rifamycinica, 95.0, 91.8, 0.808; GCF_900090295.1, s__Micromonospora coxensis, 95.0, 86.59, 0.668; GCF_900091515.1, s__Micromonospora purpureochromogenes, 95.0, 86.54, 0.648; GCF_900090245.1, s__Micromonospora halophytica, 95.0…	92.24	11	N/A	N/A
WMMD735	d__Bacteria;p__Actinobacteriota;c__Actinomycetia;o__Mycobacteriales;f__Micromonosporaceae;g__Micromonospora;s__Micromonospora wenchangensis	GCF_002210435.1	95	d__Bacteria;p__Actinobacteriota;c__Actinomycetia;o__Mycobacteriales;f__Micromonosporaceae;g__Micromonospora;s__Micromonospora wenchangensis	96.05	0.85	GCF_002210435.1	95	d__Bacteria;p__Actinobacteriota;c__Actinomycetia;o__Mycobacteriales;f__Micromonosporaceae;g__Micromonospora;s__Micromonospora wenchangensis	96.05	0.85	d__Bacteria;p__Actinobacteriota;c__Actinomycetia;o__Mycobacteriales;f__Micromonosporaceae;g__Micromonospora;s__	taxonomic classification defined by topology and ANI	topological placement and ANI have congruent species assignments	GCF_017599305.1, s__Micromonospora sp017599305, 95.0, 92.99, 0.83; GCF_900091525.1, s__Micromonospora matsumotoense, 95.0, 92.05, 0.793; GCF_900090265.1, s__Micromonospora rifamycinica, 95.0, 91.7, 0.816; GCF_900090295.1, s__Micromonospora coxensis, 95.0, 86.82, 0.666; GCF_900091515.1, s__Micromonospora purpureochromogenes, 95.0, 86.61, 0.649; GCF_900090245.1, s__Micromonospora halophytica, 95.0,…	90.63	11	N/A	N/A
WMMD736	d__Bacteria;p__Actinobacteriota;c__Actinomycetia;o__Mycobacteriales;f__Micromonosporaceae;g__Micromonospora;s__	N/A	N/A	N/A	N/A	N/A	GCF_000297395.2	95	d__Bacteria;p__Actinobacteriota;c__Actinomycetia;o__Mycobacteriales;f__Micromonosporaceae;g__Micromonospora;s__Micromonospora lupini	90.38	0.776	d__Bacteria;p__Actinobacteriota;c__Actinomycetia;o__Mycobacteriales;f__Micromonosporaceae;g__Micromonospora;s__	taxonomic classification defined by topology and ANI	classification based on placement in class-level tree	GCF_008868155.1, s__Micromonospora sp008868155, 95.0, 88.78, 0.76; GCF_006228125.1, s__Micromonospora orduensis, 95.0, 88.6, 0.733; GCF_016802865.1, s__Micromonospora sp016802865, 95.0, 88.42, 0.753; GCF_003172955.1, s__Micromonospora sp003172955, 95.0, 88.18, 0.739; GCF_003667505.1, s__Micromonospora sp003667505, 95.0, 88.15, 0.769; GCF_900091455.1, s__Micromonospora coriariae, 95.0, 88.09, 0.69…	82.23	11	0.99311	Genome not assigned to closest species as it falls outside its pre-defined ANI radius;Genome has more than 15.8% of markers with multiple hits
WMMD737	d__Bacteria;p__Actinobacteriota;c__Actinomycetia;o__Mycobacteriales;f__Micromonosporaceae;g__Micromonospora;s__Micromonospora sp004345505	GCF_004345505.1	95	d__Bacteria;p__Actinobacteriota;c__Actinomycetia;o__Mycobacteriales;f__Micromonosporaceae;g__Micromonospora;s__Micromonospora sp004345505	96.95	0.853	GCF_004345505.1	95	d__Bacteria;p__Actinobacteriota;c__Actinomycetia;o__Mycobacteriales;f__Micromonosporaceae;g__Micromonospora;s__Micromonospora sp004345505	96.95	0.853	d__Bacteria;p__Actinobacteriota;c__Actinomycetia;o__Mycobacteriales;f__Micromonosporaceae;g__Micromonospora;s__	taxonomic classification defined by topology and ANI	topological placement and ANI have congruent species assignments	GCF_003664255.1, s__Micromonospora sp003664255, 95.0, 94.69, 0.805; GCF_900091445.1, s__Micromonospora echinofusca, 95.0, 93.35, 0.822; GCF_018070575.1, s__Micromonospora sp018070575, 95.0, 93.01, 0.84; GCF_900091625.1, s__Micromonospora peucetia, 95.0, 92.12, 0.783; GCF_900090315.1, s__Micromonospora citrea, 95.0, 90.17, 0.729; GCF_900090235.1, s__Micromonospora echinaurantiaca, 95.0, 87.3, 0.65…	87.19	11	N/A	Genome has more than 10.8% of markers with multiple hits
WMMD754	d__Bacteria;p__Actinobacteriota;c__Actinomycetia;o__Mycobacteriales;f__Micromonosporaceae;g__Micromonospora;s__Micromonospora sediminicola	GCF_900089585.1	95	d__Bacteria;p__Actinobacteriota;c__Actinomycetia;o__Mycobacteriales;f__Micromonosporaceae;g__Micromonospora;s__Micromonospora sediminicola	97.73	0.893	GCF_900089585.1	95	d__Bacteria;p__Actinobacteriota;c__Actinomycetia;o__Mycobacteriales;f__Micromonosporaceae;g__Micromonospora;s__Micromonospora sediminicola	97.73	0.893	d__Bacteria;p__Actinobacteriota;c__Actinomycetia;o__Mycobacteriales;f__Micromonosporaceae;g__Micromonospora;s__	taxonomic classification defined by topology and ANI	topological placement and ANI have congruent species assignments	GCF_902825405.1, s__Micromonospora maritima, 95.0, 94.7, 0.884; GCF_013694245.1, s__Micromonospora sp013694245, 95.0, 91.08, 0.801; GCF_900090105.1, s__Micromonospora humi, 95.0, 90.88, 0.806; GCF_003027925.1, s__Micromonospora sp003027925, 95.0, 90.67, 0.768; GCF_002140155.1, s__Micromonospora sp002140155, 95.0, 90.46, 0.755; GCF_900091605.1, s__Micromonospora tulbaghiae, 95.1942, 89.95, 0.778; …	92.12	11	N/A	N/A
WMMD791	d__Bacteria;p__Actinobacteriota;c__Actinomycetia;o__Mycobacteriales;f__Micromonosporaceae;g__Micromonospora_E;s__	N/A	N/A	N/A	N/A	N/A	GCF_003751085.1	95	d__Bacteria;p__Actinobacteriota;c__Actinomycetia;o__Mycobacteriales;f__Micromonosporaceae;g__Micromonospora_E;s__Micromonospora_E sp003751085	87.48	0.787	d__Bacteria;p__Actinobacteriota;c__Actinomycetia;o__Mycobacteriales;f__Micromonosporaceae;g__Micromonospora_E;s__	taxonomic classification defined by topology and ANI	classification based on placement in class-level tree	GCF_900107255.1, s__Micromonospora_E pattaloongensis, 95.0, 80.51, 0.528	93.78	11	0.98097	Genome not assigned to closest species as it falls outside its pre-defined ANI radius
WMMD792	d__Bacteria;p__Actinobacteriota;c__Actinomycetia;o__Mycobacteriales;f__Micromonosporaceae;g__Micromonospora_E;s__	N/A	N/A	N/A	N/A	N/A	GCF_003751085.1	95	d__Bacteria;p__Actinobacteriota;c__Actinomycetia;o__Mycobacteriales;f__Micromonosporaceae;g__Micromonospora_E;s__Micromonospora_E sp003751085	94.84	0.844	d__Bacteria;p__Actinobacteriota;c__Actinomycetia;o__Mycobacteriales;f__Micromonosporaceae;g__Micromonospora_E;s__	taxonomic classification defined by topology and ANI	classification based on placement in class-level tree	GCF_900107255.1, s__Micromonospora_E pattaloongensis, 95.0, 80.55, 0.512	92.93	11	0.99396	Genome not assigned to closest species as it falls outside its pre-defined ANI radius
WMMD812	d__Bacteria;p__Actinobacteriota;c__Actinomycetia;o__Mycobacteriales;f__Micromonosporaceae;g__Micromonospora;s__	N/A	N/A	N/A	N/A	N/A	GCF_900091425.1	95	d__Bacteria;p__Actinobacteriota;c__Actinomycetia;o__Mycobacteriales;f__Micromonosporaceae;g__Micromonospora;s__Micromonospora krabiensis	88.81	0.763	d__Bacteria;p__Actinobacteriota;c__Actinomycetia;o__Mycobacteriales;f__Micromonosporaceae;g__Micromonospora;s__	taxonomic classification defined by topology and ANI	classification based on placement in class-level tree	GCF_003626655.1, s__Micromonospora costi, 95.0, 87.49, 0.755; GCF_003610785.1, s__Micromonospora globbae, 95.0, 86.89, 0.72; GCF_900090235.1, s__Micromonospora echinaurantiaca, 95.0, 86.76, 0.717; GCF_004348525.1, s__Micromonospora sp004348525, 95.0, 86.68, 0.725; GCF_003626635.1, s__Micromonospora musae, 95.0, 86.61, 0.735; GCF_900156065.1, s__Micromonospora avicenniae, 95.0, 86.49, 0.726; GCF_0…	91.94	11	0.98103	Genome not assigned to closest species as it falls outside its pre-defined ANI radius
WMMD937	d__Bacteria;p__Actinobacteriota;c__Actinomycetia;o__Mycobacteriales;f__Micromonosporaceae;g__Micromonospora_E;s__	N/A	N/A	N/A	N/A	N/A	GCF_003751085.1	95	d__Bacteria;p__Actinobacteriota;c__Actinomycetia;o__Mycobacteriales;f__Micromonosporaceae;g__Micromonospora_E;s__Micromonospora_E sp003751085	94.19	0.85	d__Bacteria;p__Actinobacteriota;c__Actinomycetia;o__Mycobacteriales;f__Micromonosporaceae;g__Micromonospora_E;s__	taxonomic classification defined by topology and ANI	classification based on placement in class-level tree	GCF_900107255.1, s__Micromonospora_E pattaloongensis, 95.0, 80.43, 0.499	92.12	11	0.99386	Genome not assigned to closest species as it falls outside its pre-defined ANI radius
