# Supplementary material for: Evidence for Divergence of the Genus ‘Solwaraspora’ Within the Bacterial Family Micromonosporaceae
Source: Microorganisms. 2025 Jul 4;13(7):1576. doi: 10.3390/microorganisms13071576 (PMC12299039; doi:10.3390/microorganisms13071576)
Supplement: Supplementary file 1 [file microorganisms-13-01576-s001.zip › GToTree Summary.xlsx]

## Sheet: Sheet1
assembly_id	taxid	num_SCG_hits	uniq_SCG_hits	perc_comp	perc_redund	num_SCG_hits_after_len_filt	in_final_tree
WMMA1827	NA	136	119	98.55	16.67	117	Yes
WMMA1923	NA	136	130	98.55	4.35	127	Yes
WMMA1996	NA	137	127	99.28	7.97	124	Yes
WMMA2032	NA	137	129	99.28	6.52	125	Yes
WMMA2044	NA	136	128	98.55	5.8	126	Yes
WMMA2056	NA	135	128	97.83	5.07	125	Yes
WMMA2059	NA	135	132	97.83	2.17	124	Yes
WMMA2065	NA	135	130	97.83	3.62	122	Yes
WMMA2080	NA	136	132	98.55	2.9	124	Yes
WMMA2101	NA	136	129	98.55	5.07	126	Yes
WMMA2121	NA	136	121	98.55	14.49	119	Yes
WMMB334	NA	136	130	98.55	5.07	127	Yes
WMMB335	NA	136	129	98.55	7.25	123	Yes
WMMB762	NA	137	130	99.28	5.07	122	Yes
WMMB782	NA	136	127	98.55	9.42	123	Yes
WMMC1484	NA	136	133	98.55	2.9	129	Yes
WMMD1102	NA	137	128	99.28	6.52	121	Yes
WMMD1219	NA	136	129	98.55	5.8	125	Yes
WMMD1274	NA	136	127	98.55	7.97	123	Yes
WMMD406	NA	136	130	98.55	5.07	125	Yes
WMMD558	NA	137	133	99.28	2.9	129	Yes
WMMD703	NA	136	129	98.55	5.07	127	Yes
WMMD708	NA	136	129	98.55	5.07	127	Yes
WMMD723	NA	136	129	98.55	5.07	125	Yes
WMMD729	NA	136	129	98.55	5.07	127	Yes
WMMD730	NA	136	129	98.55	6.52	127	Yes
WMMD734	NA	136	129	98.55	5.8	128	Yes
WMMD735	NA	136	127	98.55	7.25	122	Yes
WMMD736	NA	137	116	99.28	15.22	113	Yes
WMMD737	NA	137	124	99.28	11.59	121	Yes
WMMD754	NA	137	129	99.28	7.25	126	Yes
WMMD791	NA	136	127	98.55	7.25	124	Yes
WMMD812	NA	134	128	97.1	4.35	127	Yes
WMMD937	NA	136	129	98.55	5.07	122	Yes
